# Supplementary material for: Effect of APOB polymorphism rs562338 (G/A) on serum proteome of coronary artery disease patients: a “proteogenomic” approach
Source: Sci Rep. 2021 Nov 23;11:22766. doi: 10.1038/s41598-021-02211-4 (PMC8610978; doi:10.1038/s41598-021-02211-4)
Supplement: Supplementary file 1 — Supplementary Information. [file 41598_2021_2211_MOESM1_ESM.xlsx]

## Sheet: Table S1
		Topic:	Effect of APOB Polymorphism rs562338 (G/A) on Serum Proteome of Coronary Artery Disease Patients: A "Proteogenomic” Approach
			Suplementary Table : S1	Protein list Generated through MaxQuant before Filtration
Protein IDs	Majority protein IDs	Peptide counts (all)	Peptide counts (razor+unique)	Peptide counts (unique)	Fasta headers	Number of proteins	LFQ inntens. GG-C	LFQ intens. GG-D	LFQ intens. GA-C	LFQ intens. GA-D	LFQ Intens. AA-C	LFQ intensity AA-D	id	Peptide IDs	Peptide is razor	Mod. peptide IDs	Evidence IDs	MS/MS IDs	Best MS/MS	Oxidation (M) site IDs	Oxidation (M) site positions
CON__P13645;sp|P13645|K1C10_HUMAN;CON__P02535-1	CON__P13645;sp|P13645|K1C10_HUMAN	12;12;2	12;12;2	11;11;2	;sp|P13645|K1C10_HUMAN Keratin, type I cytoskeletal 10 OS=Homo sapiens OX=9606 GN=KRT10 PE=1 SV=6	3	0	0	0	0	1803200	9687200	11	40;74;146;1066;1071;1478;1948;1973;2101;2543;2804;2987	True;True;True;True;True;True;True;True;True;True;True;True	41;42;77;151;1103;1108;1535;2030;2058;2188;2645;2921;3110	972;973;1574;2427;14882;14883;14884;14885;14886;14956;14957;14958;19527;25127;25447;25448;26991;34602;34603;34604;34605;39251;41475;41476;41477;41478	1388;1389;2161;3148;18776;18777;18778;18779;18780;18868;18869;18870;18871;24278;31199;31648;31649;33495;43185;43186;43187;43188;49182;51739;51740;51741;51742	1388;2161;3148;18780;18871;24278;31199;31649;33495;43187;49182;51741	11	271
CON__P35527;sp|P35527|K1C9_HUMAN;tr|K7EQQ3|K7EQQ3_HUMAN	CON__P35527;sp|P35527|K1C9_HUMAN;tr|K7EQQ3|K7EQQ3_HUMAN	10;10;5	9;9;5	9;9;5	;sp|P35527|K1C9_HUMAN Keratin, type I cytoskeletal 9 OS=Homo sapiens OX=9606 GN=KRT9 PE=1 SV=3;tr|K7EQQ3|K7EQQ3_HUMAN Keratin, type I cytoskeletal 9 OS=Homo sapiens OX=9606 GN=KRT9 PE=1 SV=1	3	0	0	0	0	0	31170000	13	410;610;1247;1478;1479;1990;2041;2260;2570;2986	True;True;True;False;True;True;True;True;True;True	421;636;1292;1535;1536;2077;2128;2352;2674;3109	5878;5879;5880;5881;9811;9812;9813;9814;16983;19527;19528;19529;19530;25640;25641;25642;25643;25644;25953;30091;34828;41474	7609;7610;7611;7612;12623;12624;12625;12626;21271;24278;24279;24280;24281;31851;31852;31853;31854;31855;32226;37639;43426;51738	7611;12624;21271;24278;24279;31853;32226;37639;43426;51738	12	411
CON__Q6NXH9;tr|H0YIC5|H0YIC5_HUMAN;sp|Q86Y46-2|K2C73_HUMAN;sp|Q86Y46|K2C73_HUMAN;CON__Q32MB2	CON__Q6NXH9;tr|H0YIC5|H0YIC5_HUMAN;sp|Q86Y46-2|K2C73_HUMAN;sp|Q86Y46|K2C73_HUMAN;CON__Q32MB2	2;1;1;1;1	1;1;1;1;1	0;0;0;0;0	;tr|H0YIC5|H0YIC5_HUMAN Keratin, type II cytoskeletal 73 (Fragment) OS=Homo sapiens OX=9606 GN=KRT73 PE=1 SV=1;sp|Q86Y46-2|K2C73_HUMAN Isoform 2 of Keratin, type II cytoskeletal 73 OS=Homo sapiens OX=9606 GN=KRT73;sp|Q86Y46|K2C73_HUMAN Keratin, type II cyt	5	0	0	0	0	0	0	20	823;1908	False;True	857;1988	12483;12484;12485;12486;24823;24824	15851;15852;15853;15854;30841;30842	15851;30842
sp|A0A075B6I0|LV861_HUMAN	sp|A0A075B6I0|LV861_HUMAN	1	1	1	sp|A0A075B6I0|LV861_HUMAN Immunoglobulin lambda variable 8-61 OS=Homo sapiens OX=9606 GN=IGLV8-61 PE=3 SV=7	1	0	19346000	11745000	0	0	0	26	2388	TRUE	2487	32599;32600;32601	40758;40759;40760	40758
sp|A0A075B6K4|LV310_HUMAN	sp|A0A075B6K4|LV310_HUMAN	2	1	1	sp|A0A075B6K4|LV310_HUMAN Immunoglobulin lambda variable 3-10 OS=Homo sapiens OX=9606 GN=IGLV3-10 PE=3 SV=2	1	0	0	0	0	0	0	27	1305;2268	False;True	1354;2360	17354;17355;17356;30331;30332;30333;30334;30335;30336;30337;30338;30339;30340	21711;21712;21713;37952;37953;37954;37955;37956;37957;37958;37959;37960;37961;37962	21711;37961
sp|A0A075B6S5|KV127_HUMAN;sp|A0A0C4DH67|KV108_HUMAN;sp|A0A0C4DH69|KV109_HUMAN	sp|A0A075B6S5|KV127_HUMAN;sp|A0A0C4DH67|KV108_HUMAN;sp|A0A0C4DH69|KV109_HUMAN	2;1;1	2;1;1	2;1;1	sp|A0A075B6S5|KV127_HUMAN Immunoglobulin kappa variable 1-27 OS=Homo sapiens OX=9606 GN=IGKV1-27 PE=3 SV=1;sp|A0A0C4DH67|KV108_HUMAN Immunoglobulin kappa variable 1-8 OS=Homo sapiens OX=9606 GN=IGKV1-8 PE=3 SV=1;sp|A0A0C4DH69|KV109_HUMAN Immunoglobulin kap	3	0	0	4482800	0	9402900	0	30	866;1628	True;True	902;1688	13313;21049;21050;21051;21052;21053;21054;21055;21056;21057;21058;21059;21060;21061;21062;21063;21064;21065;21066;21067;21068;21069;21070;21071;21072;21073;21074;21075;21076;21077;21078;21079;21080;21081	16944;26080;26081;26082;26083;26084;26085;26086;26087;26088;26089;26090;26091;26092;26093;26094;26095;26096;26097;26098;26099;26100;26101;26102;26103;26104;26105;26106;26107;26108;26109;26110;26111;26112;26113;26114;26115;26116;26117;26118;26119;26120;26121;26122;26123;26124;26125;26126;26127;26128;26129;26130	16944;26111
sp|A0A087WSY6|KVD15_HUMAN	sp|A0A087WSY6|KVD15_HUMAN	2	2	1	sp|A0A087WSY6|KVD15_HUMAN Immunoglobulin kappa variable 3D-15 OS=Homo sapiens OX=9606 GN=IGKV3D-15 PE=3 SV=6	1	0	0	1213100	0	747840	0	32	229;1636	True;True	236;1696	3697;3698;3699;21200;21201;21202;21203	4817;4818;4819;26262;26263;26264;26265	4817;26264
sp|A0A0A0MS15|HV349_HUMAN;tr|S4R3C0|S4R3C0_HUMAN;tr|A0A075B7F1|A0A075B7F1_HUMAN;sp|A0A0J9YX35|HV64D_HUMAN	sp|A0A0A0MS15|HV349_HUMAN	3;1;1;1	2;0;0;0	1;0;0;0	sp|A0A0A0MS15|HV349_HUMAN Immunoglobulin heavy variable 3-49 OS=Homo sapiens OX=9606 GN=IGHV3-49 PE=3 SV=1	4	0	0	0	0	0	739480	33	1001;1058;2478	True;False;True	1038;1095;2580	14424;14425;14426;14427;14428;14429;14430;14431;14432;14433;14434;14435;14436;14437;14842;33933;33934	18201;18202;18203;18204;18205;18206;18207;18208;18209;18210;18211;18212;18213;18214;18732;42324;42325	18208;18732;42325
sp|A0A0A6YYK7|TVA19_HUMAN	sp|A0A0A6YYK7|TVA19_HUMAN	1	1	1	sp|A0A0A6YYK7|TVA19_HUMAN T cell receptor alpha variable 19 OS=Homo sapiens OX=9606 GN=TRAV19 PE=2 SV=5	1	0	0	0	0	0	0	34	1831	TRUE	1903	23754	29515	29515	18	1
sp|A0A0B4J1U3|LV136_HUMAN	sp|A0A0B4J1U3|LV136_HUMAN	1	1	1	sp|A0A0B4J1U3|LV136_HUMAN Immunoglobulin lambda variable 1-36 OS=Homo sapiens OX=9606 GN=IGLV1-36 PE=1 SV=5	1	0	0	4029200	0	0	0	35	1642	TRUE	1702	21242;21243;21244	26304;26305;26306	26304
sp|A0A0B4J1V2|HV226_HUMAN	sp|A0A0B4J1V2|HV226_HUMAN	1	1	1	sp|A0A0B4J1V2|HV226_HUMAN Immunoglobulin heavy variable 2-26 OS=Homo sapiens OX=9606 GN=IGHV2-26 PE=3 SV=1	1	0	0	0	0	0	0	36	150	TRUE	155	2471	3193	3193
sp|A0A0B4J1X5|HV374_HUMAN;sp|P01767|HV353_HUMAN;sp|A0A0C4DH42|HV366_HUMAN;tr|A0A075B7E8|A0A075B7E8_HUMAN;sp|A0A0J9YVY3|HV741_HUMAN	sp|A0A0B4J1X5|HV374_HUMAN;sp|P01767|HV353_HUMAN;sp|A0A0C4DH42|HV366_HUMAN;tr|A0A075B7E8|A0A075B7E8_HUMAN	5;3;3;3;1	3;1;1;2;1	2;0;0;2;0	sp|A0A0B4J1X5|HV374_HUMAN Immunoglobulin heavy variable 3-74 OS=Homo sapiens OX=9606 GN=IGHV3-74 PE=3 SV=1;sp|P01767|HV353_HUMAN Immunoglobulin heavy variable 3-53 OS=Homo sapiens OX=9606 GN=IGHV3-53 PE=1 SV=2;sp|A0A0C4DH42|HV366_HUMAN Immunoglobulin heavy	5	0	0	0	0	4424000	0	37	60;1018;1058;1718;1966	True;True;False;True;False	62;1055;1095;1780;2049;2050	1148;1149;1150;1151;1152;1153;1154;1155;1156;1157;1158;1159;1160;1161;1162;1163;1164;1165;1166;14541;14842;21938;21939;25362;25363;25364;25365;25366;25367;25368;25369;25370;25371	1578;1579;1580;1581;1582;1583;1584;1585;1586;1587;1588;1589;1590;1591;1592;1593;1594;1595;1596;1597;1598;1599;1600;1601;1602;18343;18732;27089;27090;31500;31501;31502;31503;31504;31505;31506;31507;31508;31509;31510	1582;18343;18732;27090;31507	19	102
sp|A0A0C4DH31|HV118_HUMAN	sp|A0A0C4DH31|HV118_HUMAN	2	2	1	sp|A0A0C4DH31|HV118_HUMAN Immunoglobulin heavy variable 1-18 OS=Homo sapiens OX=9606 GN=IGHV1-18 PE=3 SV=1	1	0	0	0	0	0	0	39	2214;2340	True;True	2306;2437	29775;29776;29777;29778;29779;29780;29781;29782;29783;29784;29785;29786;29787;32231;32232;32233;32234;32235	37314;37315;37316;37317;37318;37319;37320;37321;37322;37323;37324;37325;37326;40331;40332;40333;40334;40335	37318;40333
sp|A0A0C4DH35|HV335_HUMAN	sp|A0A0C4DH35|HV335_HUMAN	1	1	1	sp|A0A0C4DH35|HV335_HUMAN Probable non-functional immunoglobulin heavy variable 3-35 OS=Homo sapiens OX=9606 GN=IGHV3-35 PE=5 SV=1	1	0	0	0	0	1037300	0	40	61	TRUE	63	1167;1168;1169;1170;1171;1172;1173;1174	1603;1604;1605;1606;1607;1608;1609;1610	1607
sp|A0A0C4DH36|HV338_HUMAN	sp|A0A0C4DH36|HV338_HUMAN	2	1	1	sp|A0A0C4DH36|HV338_HUMAN Probable non-functional immunoglobulin heavy variable 3-38 OS=Homo sapiens OX=9606 GN=IGHV3-38 PE=5 SV=1	1	0	0	0	0	0	0	41	1058;1965	False;True	1095;2047;2048	14842;25351;25352;25353;25354;25355;25356;25357;25358;25359;25360;25361	18732;31488;31489;31490;31491;31492;31493;31494;31495;31496;31497;31498;31499	18732;31490	20	100
sp|A0A0C4DH38|HV551_HUMAN;sp|A0A0J9YXX1|HV5X1_HUMAN	sp|A0A0C4DH38|HV551_HUMAN;sp|A0A0J9YXX1|HV5X1_HUMAN	2;1	2;1	2;1	sp|A0A0C4DH38|HV551_HUMAN Immunoglobulin heavy variable 5-51 OS=Homo sapiens OX=9606 GN=IGHV5-51 PE=3 SV=1;sp|A0A0J9YXX1|HV5X1_HUMAN Immunoglobulin heavy variable 5-10-1 OS=Homo sapiens OX=9606 GN=IGHV5-10-1 PE=3 SV=1	2	0	0	0	0	3324100	0	42	2290;3075	True;True	2385;3199	31027;31028;31029;31030;31031;31032;31033;42748;42749;42750;42751;42752;42753;42754;42755;42756;42757;42758;42759;42760;42761;42762;42763;42764;42765	38894;38895;38896;38897;38898;38899;38900;53293;53294;53295;53296;53297;53298;53299;53300;53301;53302;53303;53304;53305;53306;53307;53308;53309;53310;53311;53312;53313;53314;53315;53316;53317;53318;53319;53320;53321	38895;53306
sp|A0A0C4DH68|KV224_HUMAN;sp|A0A075B6R9|KVD24_HUMAN	sp|A0A0C4DH68|KV224_HUMAN;sp|A0A075B6R9|KVD24_HUMAN	2;2	2;2	2;2	sp|A0A0C4DH68|KV224_HUMAN Immunoglobulin kappa variable 2-24 OS=Homo sapiens OX=9606 GN=IGKV2-24 PE=3 SV=1;sp|A0A075B6R9|KVD24_HUMAN Probable non-functional immunoglobulin kappa variable 2D-24 OS=Homo sapiens OX=9606 GN=IGKV2D-24 PE=5 SV=1	2	0	0	0	0	0	0	28	861;2396	True;True	897;2495	13192;13193;13194;13195;13196;13197;13198;13199;13200;13201;13202;32694;32695;32696;32697	16769;16770;16771;16772;16773;16774;16775;16776;16777;16778;16779;40856;40857;40858;40859	16779;40859
sp|A8K2U0-2|A2ML1_HUMAN;tr|H0YGG5|H0YGG5_HUMAN;sp|A8K2U0|A2ML1_HUMAN	sp|A8K2U0-2|A2ML1_HUMAN;tr|H0YGG5|H0YGG5_HUMAN;sp|A8K2U0|A2ML1_HUMAN	1;1;1	1;1;1	1;1;1	sp|A8K2U0-2|A2ML1_HUMAN Isoform 2 of Alpha-2-macroglobulin-like protein 1 OS=Homo sapiens OX=9606 GN=A2ML1;tr|H0YGG5|H0YGG5_HUMAN Alpha-2-macroglobulin-like protein 1 (Fragment) OS=Homo sapiens OX=9606 GN=A2ML1 PE=1 SV=1;sp|A8K2U0|A2ML1_HUMAN Alpha-2-macro	3	0	0	0	0	0	0	44	2222	TRUE	2314	29816	37356	37356
sp|B9A064|IGLL5_HUMAN;tr|A0A0B4J231|A0A0B4J231_HUMAN;tr|A0A5H1ZRQ4|A0A5H1ZRQ4_HUMAN;sp|P0CG04|IGLC1_HUMAN	sp|B9A064|IGLL5_HUMAN;tr|A0A0B4J231|A0A0B4J231_HUMAN;tr|A0A5H1ZRQ4|A0A5H1ZRQ4_HUMAN;sp|P0CG04|IGLC1_HUMAN	9;9;8;8	4;4;3;3	4;4;3;3	sp|B9A064|IGLL5_HUMAN Immunoglobulin lambda-like polypeptide 5 OS=Homo sapiens OX=9606 GN=IGLL5 PE=2 SV=2;tr|A0A0B4J231|A0A0B4J231_HUMAN Immunoglobulin lambda-like polypeptide 5 OS=Homo sapiens OX=9606 GN=IGLL5 PE=1 SV=1;tr|A0A5H1ZRQ4|A0A5H1ZRQ4_HUMAN Immu	4	0	0	0	0	6739700	0	46	192;193;253;254;2281;2443;2444;2921;2976	True;True;False;True;False;False;False;True;False	199;200;260;261;2376;2543;2544;3043;3099	3380;3381;3382;3383;3384;3385;3386;3387;3388;3389;3390;3391;3392;3393;3394;3395;3396;3397;3398;3399;3400;3401;3402;3403;3404;3405;3406;3407;3408;3409;3410;3411;3412;3413;3414;3415;3416;3417;3418;3419;3420;3421;3422;3423;3424;3425;3426;3427;3428;3429;3430;3431;3432;3433;3434;3435;3436;3437;3438;3439;3440;3441;3442;3443;3444;3445;3446;3447;3448;3902;3903;3904;3905;3906;3907;3908;3909;3910;3911;3912…	4388;4389;4390;4391;4392;4393;4394;4395;4396;4397;4398;4399;4400;4401;4402;4403;4404;4405;4406;4407;4408;4409;4410;4411;4412;4413;4414;4415;4416;4417;4418;4419;4420;4421;4422;4423;4424;4425;4426;4427;4428;4429;4430;4431;4432;4433;4434;4435;4436;4437;4438;4439;4440;4441;4442;4443;4444;4445;4446;4447;4448;4449;4450;4451;4452;4453;4454;4455;4456;4457;4458;4459;4460;4461;4462;4463;4464;4465;4466;4467…	4430;4524;5074;5128;38810;41541;41592;50830;51597
sp|O00764-3|PDXK_HUMAN;tr|F2Z2Y4|F2Z2Y4_HUMAN;sp|O00764-2|PDXK_HUMAN;sp|O00764|PDXK_HUMAN	sp|O00764-3|PDXK_HUMAN;tr|F2Z2Y4|F2Z2Y4_HUMAN;sp|O00764-2|PDXK_HUMAN;sp|O00764|PDXK_HUMAN	1;1;1;1	1;1;1;1	1;1;1;1	sp|O00764-3|PDXK_HUMAN Isoform 3 of Pyridoxal kinase OS=Homo sapiens OX=9606 GN=PDXK;tr|F2Z2Y4|F2Z2Y4_HUMAN Pyridoxal kinase OS=Homo sapiens OX=9606 GN=PDXK PE=1 SV=1;sp|O00764-2|PDXK_HUMAN Isoform 2 of Pyridoxal kinase OS=Homo sapiens OX=9606 GN=PDXK;sp|O	4	0	0	0	0	0	0	50	2945	TRUE	3067	40885;40886	51051;51052	51051
sp|O14791-3|APOL1_HUMAN;sp|O14791|APOL1_HUMAN;sp|O14791-2|APOL1_HUMAN;tr|B1AH96|B1AH96_HUMAN	sp|O14791-3|APOL1_HUMAN;sp|O14791|APOL1_HUMAN;sp|O14791-2|APOL1_HUMAN	6;6;6;1	6;6;6;1	6;6;6;1	sp|O14791-3|APOL1_HUMAN Isoform 3 of Apolipoprotein L1 OS=Homo sapiens OX=9606 GN=APOL1;sp|O14791|APOL1_HUMAN Apolipoprotein L1 OS=Homo sapiens OX=9606 GN=APOL1 PE=1 SV=5;sp|O14791-2|APOL1_HUMAN Isoform 2 of Apolipoprotein L1 OS=Homo sapiens OX=9606 GN=APO	4	0	0	0	0	0	0	52	191;580;1757;2706;2887;2899	True;True;True;True;True;True	198;606;1821;2820;3009;3021	3379;8212;8213;22304;22305;22306;22307;22308;22309;22310;37204;40240;40241;40242;40243;40441	4387;10498;10499;27550;27551;27552;27553;27554;27555;27556;46676;50288;50289;50290;50291;50537	4387;10499;27553;46676;50291;50537
sp|O15050|TRNK1_HUMAN;tr|A0A2R8YEM9|A0A2R8YEM9_HUMAN	sp|O15050|TRNK1_HUMAN;tr|A0A2R8YEM9|A0A2R8YEM9_HUMAN	1;1	1;1	1;1	sp|O15050|TRNK1_HUMAN TPR and ankyrin repeat-containing protein 1 OS=Homo sapiens OX=9606 GN=TRANK1 PE=2 SV=4;tr|A0A2R8YEM9|A0A2R8YEM9_HUMAN TPR and ankyrin repeat-containing protein 1 OS=Homo sapiens OX=9606 GN=TRANK1 PE=1 SV=1	2	0	0	0	0	0	1406900	53	400	TRUE	411	5724	7408	7408	26	2116
sp|O15195-2|VILL_HUMAN;sp|O15195|VILL_HUMAN	sp|O15195-2|VILL_HUMAN;sp|O15195|VILL_HUMAN	1;1	1;1	1;1	sp|O15195-2|VILL_HUMAN Isoform 2 of Villin-like protein OS=Homo sapiens OX=9606 GN=VILL;sp|O15195|VILL_HUMAN Villin-like protein OS=Homo sapiens OX=9606 GN=VILL PE=2 SV=3	2	0	0	0	0	922960	0	54	196	TRUE	203	3473;3474;3475;3476;3477;3478;3479;3480;3481;3482;3483;3484;3485	4559;4560;4561;4562;4563;4564;4565;4566;4567;4568;4569;4570;4571	4559	27;28	220;223
REV__sp|O15226|NKRF_HUMAN;REV__sp|O15226-2|NKRF_HUMAN	REV__sp|O15226|NKRF_HUMAN;REV__sp|O15226-2|NKRF_HUMAN	1;1	1;1	1;1	sp|O15226|NKRF_HUMAN NF-kappa-B-repressing factor OS=Homo sapiens OX=9606 GN=NKRF PE=1 SV=2;sp|O15226-2|NKRF_HUMAN Isoform 2 of NF-kappa-B-repressing factor OS=Homo sapiens OX=9606 GN=NKRF	2	0	0	0	0	4762700	0	21	1199	TRUE	1243	16688;16689;16690;16691;16692;16693;16694;16695;16696;16697	20923;20924;20925;20926;20927;20928;20929;20930;20931;20932	20932
sp|O43300|LRRT2_HUMAN	sp|O43300|LRRT2_HUMAN	1	1	1	sp|O43300|LRRT2_HUMAN Leucine-rich repeat transmembrane neuronal protein 2 OS=Homo sapiens OX=9606 GN=LRRTM2 PE=1 SV=3	1	0	0	0	0	0	0	55	1262	TRUE	1307;1308	17069;17070;17071	21359;21360;21361	21359	29	284
sp|O43866|CD5L_HUMAN	sp|O43866|CD5L_HUMAN	7	7	7	sp|O43866|CD5L_HUMAN CD5 antigen-like OS=Homo sapiens OX=9606 GN=CD5L PE=1 SV=1	1	0	0	0	0	1320300	0	56	632;633;1054;1099;1141;1777;1958	True;True;True;True;True;True;True	659;660;1091;1138;1182;1841;2040	9985;9986;9987;9988;9989;9990;9991;9992;9993;9994;9995;14816;14817;14818;14819;14820;14821;14822;14823;14824;14825;14826;15221;15222;15223;15224;15225;15226;15227;15228;15960;15961;15962;15963;15964;15965;15966;15967;15968;22760;25288;25289;25290;25291;25292;25293;25294	12804;12805;12806;12807;12808;12809;12810;12811;12812;12813;12814;18706;18707;18708;18709;18710;18711;18712;18713;18714;18715;18716;19172;19173;19174;19175;19176;19177;19178;19179;20110;20111;20112;20113;20114;20115;20116;20117;20118;28280;31420;31421;31422;31423;31424;31425;31426	12806;12808;18711;19178;20114;28280;31424
sp|O60259-4|KLK8_HUMAN	sp|O60259-4|KLK8_HUMAN	1	1	1	sp|O60259-4|KLK8_HUMAN Isoform 4 of Kallikrein-8 OS=Homo sapiens OX=9606 GN=KLK8	1	0	0	0	0	0	0	57	2674	TRUE	2784	36738	46061	46061	30	13
sp|O75179-6|ANR17_HUMAN;tr|H0YM23|H0YM23_HUMAN;sp|O75179-7|ANR17_HUMAN;sp|O75179-2|ANR17_HUMAN;sp|O75179|ANR17_HUMAN	sp|O75179-6|ANR17_HUMAN;tr|H0YM23|H0YM23_HUMAN;sp|O75179-7|ANR17_HUMAN;sp|O75179-2|ANR17_HUMAN;sp|O75179|ANR17_HUMAN	1;1;1;1;1	1;1;1;1;1	1;1;1;1;1	sp|O75179-6|ANR17_HUMAN Isoform 6 of Ankyrin repeat domain-containing protein 17 OS=Homo sapiens OX=9606 GN=ANKRD17;tr|H0YM23|H0YM23_HUMAN Ankyrin repeat domain-containing protein 17 (Fragment) OS=Homo sapiens OX=9606 GN=ANKRD17 PE=1 SV=1;sp|O75179-7|ANR17	5	0	0	0	0	0	0	59	1898	TRUE	1978	24784	30801	30801
sp|O75368|SH3L1_HUMAN	sp|O75368|SH3L1_HUMAN	1	1	1	sp|O75368|SH3L1_HUMAN SH3 domain-binding glutamic acid-rich-like protein OS=Homo sapiens OX=9606 GN=SH3BGRL PE=1 SV=1	1	0	2048200	2940300	0	0	0	60	659	TRUE	686	10187	13011	13011
sp|O75369-5|FLNB_HUMAN;sp|O75369-4|FLNB_HUMAN;tr|E7EN95|E7EN95_HUMAN;sp|O75369-7|FLNB_HUMAN;sp|O75369-6|FLNB_HUMAN;sp|O75369-3|FLNB_HUMAN;sp|O75369-2|FLNB_HUMAN;sp|O75369-9|FLNB_HUMAN;sp|O75369|FLNB_HUMAN;sp|O75369-8|FLNB_HUMAN	sp|O75369-5|FLNB_HUMAN;sp|O75369-4|FLNB_HUMAN;tr|E7EN95|E7EN95_HUMAN;sp|O75369-7|FLNB_HUMAN;sp|O75369-6|FLNB_HUMAN;sp|O75369-3|FLNB_HUMAN;sp|O75369-2|FLNB_HUMAN;sp|O75369-9|FLNB_HUMAN;sp|O75369|FLNB_HUMAN;sp|O75369-8|FLNB_HUMAN	1;1;1;1;1;1;1;1;1;1	1;1;1;1;1;1;1;1;1;1	1;1;1;1;1;1;1;1;1;1	sp|O75369-5|FLNB_HUMAN Isoform 5 of Filamin-B OS=Homo sapiens OX=9606 GN=FLNB;sp|O75369-4|FLNB_HUMAN Isoform 4 of Filamin-B OS=Homo sapiens OX=9606 GN=FLNB;tr|E7EN95|E7EN95_HUMAN Filamin-B OS=Homo sapiens OX=9606 GN=FLNB PE=1 SV=1;sp|O75369-7|FLNB_HUMAN Is	10	0	0	0	0	0	0	61	1554	TRUE	1614	20189;20190	25091;25092	25092
sp|O75594|PGRP1_HUMAN	sp|O75594|PGRP1_HUMAN	2	2	2	sp|O75594|PGRP1_HUMAN Peptidoglycan recognition protein 1 OS=Homo sapiens OX=9606 GN=PGLYRP1 PE=1 SV=1	1	0	0	1470600	0	0	0	62	141;2587	True;True	146;2692	2419;34964;34965	3140;43575;43576	3140;43576
sp|O75636-2|FCN3_HUMAN;sp|O75636|FCN3_HUMAN	sp|O75636-2|FCN3_HUMAN;sp|O75636|FCN3_HUMAN	2;2	2;2	2;2	sp|O75636-2|FCN3_HUMAN Isoform 2 of Ficolin-3 OS=Homo sapiens OX=9606 GN=FCN3;sp|O75636|FCN3_HUMAN Ficolin-3 OS=Homo sapiens OX=9606 GN=FCN3 PE=1 SV=2	2	0	0	0	0	0	0	63	644;1622	True;True	671;1682	10035;10036;10037;10038;10039;10040;10041;10042;10043;10044;10045;10046;20921;20922;20923	12859;12860;12861;12862;12863;12864;12865;12866;12867;12868;12869;12870;25937;25938;25939	12870;25938
sp|O75882-3|ATRN_HUMAN;sp|O75882-2|ATRN_HUMAN;sp|O75882|ATRN_HUMAN	sp|O75882-3|ATRN_HUMAN;sp|O75882-2|ATRN_HUMAN;sp|O75882|ATRN_HUMAN	2;2;2	2;2;2	2;2;2	sp|O75882-3|ATRN_HUMAN Isoform 3 of Attractin OS=Homo sapiens OX=9606 GN=ATRN;sp|O75882-2|ATRN_HUMAN Isoform 2 of Attractin OS=Homo sapiens OX=9606 GN=ATRN;sp|O75882|ATRN_HUMAN Attractin OS=Homo sapiens OX=9606 GN=ATRN PE=1 SV=2	3	0	0	0	0	0	0	64	1761;1944	True;True	1825;2026	22319;25108;25109	27565;31178;31179	27565;31178
sp|O95274|LYPD3_HUMAN	sp|O95274|LYPD3_HUMAN	1	1	1	sp|O95274|LYPD3_HUMAN Ly6/PLAUR domain-containing protein 3 OS=Homo sapiens OX=9606 GN=LYPD3 PE=1 SV=2	1	0	0	0	0	0	0	65	994	TRUE	1031	14359	18094	18094
sp|O95445-2|APOM_HUMAN;tr|Q5SRP5|Q5SRP5_HUMAN;sp|O95445|APOM_HUMAN	sp|O95445-2|APOM_HUMAN;tr|Q5SRP5|Q5SRP5_HUMAN;sp|O95445|APOM_HUMAN	2;2;2	2;2;2	2;2;2	sp|O95445-2|APOM_HUMAN Isoform 2 of Apolipoprotein M OS=Homo sapiens OX=9606 GN=APOM;tr|Q5SRP5|Q5SRP5_HUMAN Apolipoprotein M OS=Homo sapiens OX=9606 GN=APOM PE=1 SV=1;sp|O95445|APOM_HUMAN Apolipoprotein M OS=Homo sapiens OX=9606 GN=APOM PE=1 SV=2	3	0	0	0	0	0	0	66	84;1453	True;True	87;1509	1638;1639;19318;19319	2227;2228;24061;24062	2228;24061
sp|P00338|LDHA_HUMAN;tr|F5GXH2|F5GXH2_HUMAN;tr|F5GYU2|F5GYU2_HUMAN;tr|F5GXY2|F5GXY2_HUMAN;sp|P00338-5|LDHA_HUMAN;sp|P00338-4|LDHA_HUMAN;sp|P00338-2|LDHA_HUMAN;tr|F5GZQ4|F5GZQ4_HUMAN;tr|F5H5J4|F5H5J4_HUMAN;tr|F5H6W8|F5H6W8_HUMAN;sp|P00338-3|LDHA_HUMAN;tr|F5H8H6|F5H8H6_HUMAN;tr|F5GXC7|F5GXC7_HUMAN;tr|F5GWW2|F5GWW2_HUMAN;tr|F5GXU1|F5GXU1_HUMAN	sp|P00338|LDHA_HUMAN;tr|F5GXH2|F5GXH2_HUMAN;tr|F5GYU2|F5GYU2_HUMAN;tr|F5GXY2|F5GXY2_HUMAN;sp|P00338-5|LDHA_HUMAN;sp|P00338-4|LDHA_HUMAN;sp|P00338-2|LDHA_HUMAN;tr|F5GZQ4|F5GZQ4_HUMAN;tr|F5H5J4|F5H5J4_HUMAN;tr|F5H6W8|F5H6W8_HUMAN;sp|P00338-3|LDHA_HUMAN	5;4;4;4;4;4;4;3;3;3;3;2;2;2;2	5;4;4;4;4;4;4;3;3;3;3;2;2;2;2	5;4;4;4;4;4;4;3;3;3;3;2;2;2;2	sp|P00338|LDHA_HUMAN L-lactate dehydrogenase A chain OS=Homo sapiens OX=9606 GN=LDHA PE=1 SV=2;tr|F5GXH2|F5GXH2_HUMAN L-lactate dehydrogenase A chain (Fragment) OS=Homo sapiens OX=9606 GN=LDHA PE=1 SV=1;tr|F5GYU2|F5GYU2_HUMAN L-lactate dehydrogenase A chai	15	0	0	0	0	0	1273700	67	251;252;429;1111;1782	True;True;True;True;True	258;259;444;1151;1846	3899;3900;3901;6080;6081;15314;15315;22773	5053;5054;5055;7823;7824;19269;19270;28293	5053;5055;7823;19269;28293
sp|P00390-5|GSHR_HUMAN;sp|P00390-4|GSHR_HUMAN;sp|P00390-2|GSHR_HUMAN;sp|P00390-3|GSHR_HUMAN;sp|P00390|GSHR_HUMAN	sp|P00390-5|GSHR_HUMAN;sp|P00390-4|GSHR_HUMAN;sp|P00390-2|GSHR_HUMAN;sp|P00390-3|GSHR_HUMAN;sp|P00390|GSHR_HUMAN	1;1;1;1;1	1;1;1;1;1	1;1;1;1;1	sp|P00390-5|GSHR_HUMAN Isoform 4 of Glutathione reductase, mitochondrial OS=Homo sapiens OX=9606 GN=GSR;sp|P00390-4|GSHR_HUMAN Isoform 3 of Glutathione reductase, mitochondrial OS=Homo sapiens OX=9606 GN=GSR;sp|P00390-2|GSHR_HUMAN Isoform Cytoplasmic of Gl	5	0	0	0	0	0	0	68	2420	TRUE	2520	33048	41336	41336
sp|P00450|CERU_HUMAN;tr|E9PFZ2|E9PFZ2_HUMAN;tr|H7C5R1|H7C5R1_HUMAN;tr|D6RE86|D6RE86_HUMAN;tr|H7C5N5|H7C5N5_HUMAN;CON__ENSEMBL:ENSBTAP00000031900	sp|P00450|CERU_HUMAN;tr|E9PFZ2|E9PFZ2_HUMAN;tr|H7C5R1|H7C5R1_HUMAN	55;51;38;8;5;3	55;51;38;8;5;3	55;51;38;8;5;3	sp|P00450|CERU_HUMAN Ceruloplasmin OS=Homo sapiens OX=9606 GN=CP PE=1 SV=1;tr|E9PFZ2|E9PFZ2_HUMAN Ceruloplasmin OS=Homo sapiens OX=9606 GN=CP PE=1 SV=1;tr|H7C5R1|H7C5R1_HUMAN Ceruloplasmin (Fragment) OS=Homo sapiens OX=9606 GN=CP PE=1 SV=1	6	0	0	0	0	180980000	743310	70	35;62;63;75;106;185;405;406;411;459;514;697;728;752;753;832;917;925;1033;1100;1173;1174;1175;1200;1340;1341;1353;1354;1356;1398;1402;1580;1803;1827;1853;1854;1904;1921;1923;2033;2034;2067;2100;2122;2174;2253;2254;2425;2426;2614;2643;2677;2689;2829;2902	True;True;True;True;True;True;True;True;True;True;True;True;True;True;True;True;True;True;True;True;True;True;True;True;True;True;True;True;True;True;True;True;True;True;True;True;True;True;True;True;True;True;True;True;True;True;True;True;True;True;True;True;True;True;True	36;64;65;78;111;192;416;417;422;476;538;728;760;785;786;866;953;961;1070;1139;1140;1216;1217;1218;1244;1390;1391;1404;1405;1407;1451;1455;1640;1869;1898;1899;1932;1933;1934;1984;2001;2004;2120;2121;2154;2187;2209;2265;2345;2346;2525;2526;2721;2750;2787;2801;2948;3024	918;919;920;921;922;923;924;925;926;927;1175;1176;1177;1178;1179;1180;1181;1182;1183;1184;1575;1576;1577;1578;1579;1580;1581;2004;2005;2006;2007;2008;2009;2010;2011;3341;3342;3343;3344;3345;3346;3347;3348;3349;3350;3351;3352;3353;3354;3355;3356;3357;3358;5823;5824;5825;5826;5827;5828;5829;5830;5831;5832;5833;5834;5835;5836;5837;5838;5839;5840;5841;5842;5843;5844;5845;5846;5847;5848;5849;5850;5851…	1314;1315;1316;1317;1318;1319;1320;1321;1322;1323;1324;1325;1326;1327;1328;1329;1330;1331;1611;1612;1613;1614;1615;1616;1617;1618;1619;1620;2162;2163;2164;2165;2166;2167;2168;2638;2639;2640;2641;2642;2643;2644;2645;4347;4348;4349;4350;4351;4352;4353;4354;4355;4356;4357;4358;4359;4360;4361;4362;4363;4364;7547;7548;7549;7550;7551;7552;7553;7554;7555;7556;7557;7558;7559;7560;7561;7562;7563;7564;7565…	1324;1611;1617;2168;2643;4351;7569;7577;7616;8312;9333;13959;14257;14677;14679;15943;17406;17425;18409;19190;20654;20680;20685;20935;22067;22068;22119;22142;22207;22696;22729;25435;29181;29507;30064;30067;30823;31030;31036;32175;32183;32692;33486;33698;36615;37602;37615;41370;41384;44350;44608;46082;46571;49391;50562	31;32;33;34	259;538;599;1028
sp|P00491|PNPH_HUMAN;tr|G3V5M2|G3V5M2_HUMAN;tr|G3V2H3|G3V2H3_HUMAN	sp|P00491|PNPH_HUMAN;tr|G3V5M2|G3V5M2_HUMAN;tr|G3V2H3|G3V2H3_HUMAN	2;2;1	2;2;1	2;2;1	sp|P00491|PNPH_HUMAN Purine nucleoside phosphorylase OS=Homo sapiens OX=9606 GN=PNP PE=1 SV=2;tr|G3V5M2|G3V5M2_HUMAN Purine nucleoside phosphorylase (Fragment) OS=Homo sapiens OX=9606 GN=PNP PE=1 SV=1;tr|G3V2H3|G3V2H3_HUMAN Purine nucleoside phosphorylase	3	0	0	0	0	0	4972800	71	401;1765	True;True	412;1829	5725;22325	7409;27571	7409;27571
sp|P00558-2|PGK1_HUMAN;sp|P00558|PGK1_HUMAN;sp|P07205|PGK2_HUMAN	sp|P00558-2|PGK1_HUMAN;sp|P00558|PGK1_HUMAN	6;6;2	6;6;2	6;6;2	sp|P00558-2|PGK1_HUMAN Isoform 2 of Phosphoglycerate kinase 1 OS=Homo sapiens OX=9606 GN=PGK1;sp|P00558|PGK1_HUMAN Phosphoglycerate kinase 1 OS=Homo sapiens OX=9606 GN=PGK1 PE=1 SV=3	3	0	0	0	0	0	0	72	27;149;1316;1534;2817;2882	True;True;True;True;True;True	28;154;1365;1593;2934;3004	543;544;2469;2470;17460;17461;20049;39355;40193	801;802;3191;3192;21818;21819;24943;49293;50239	801;3191;21819;24943;49293;50239
sp|P00734|THRB_HUMAN;tr|E9PIT3|E9PIT3_HUMAN;tr|C9JV37|C9JV37_HUMAN;CON__P00735	sp|P00734|THRB_HUMAN;tr|E9PIT3|E9PIT3_HUMAN	22;19;10;3	22;19;10;3	22;19;10;3	sp|P00734|THRB_HUMAN Prothrombin OS=Homo sapiens OX=9606 GN=F2 PE=1 SV=2;tr|E9PIT3|E9PIT3_HUMAN Prothrombin OS=Homo sapiens OX=9606 GN=F2 PE=1 SV=1	4	0	0	0	0	46259000	0	73	425;643;1051;1135;1325;1423;1424;1438;1463;1481;1596;1935;1999;2172;2231;2232;2314;2364;2462;2498;2499;3010	True;True;True;True;True;True;True;True;True;True;True;True;True;True;True;True;True;True;True;True;True;True	440;670;1088;1175;1375;1478;1479;1493;1520;1538;1656;2017;2086;2262;2263;2323;2324;2410;2462;2564;2600;2601;3134	6041;6042;6043;6044;6045;6046;6047;6048;6049;6050;6051;6052;6053;6054;6055;6056;6057;6058;10020;10021;10022;10023;10024;10025;10026;10027;10028;10029;10030;10031;10032;10033;10034;14803;14804;14805;14806;14807;14808;14809;14810;14811;14812;15901;15902;15903;15904;15905;15906;15907;15908;15909;15910;15911;15912;15913;15914;17621;17622;17623;17624;18462;18463;18464;18465;18466;18467;18468;18469;184…	7783;7784;7785;7786;7787;7788;7789;7790;7791;7792;7793;7794;7795;7796;7797;7798;7799;7800;7801;12844;12845;12846;12847;12848;12849;12850;12851;12852;12853;12854;12855;12856;12857;12858;18693;18694;18695;18696;18697;18698;18699;18700;18701;18702;20050;20051;20052;20053;20054;20055;20056;20057;20058;20059;20060;20061;20062;20063;20064;21984;21985;21986;21987;22958;22959;22960;22961;22962;22963;2296…	7792;12848;18700;20055;21987;22958;22964;23191;24164;24291;25759;31121;31905;36609;37433;37438;39130;40559;41713;42559;42579;52017	35	195
sp|P00738|HPT_HUMAN;tr|J3QR68|J3QR68_HUMAN;tr|H0Y300|H0Y300_HUMAN;tr|A0A0C4DGL8|A0A0C4DGL8_HUMAN;sp|P00738-2|HPT_HUMAN;tr|J3QLC9|J3QLC9_HUMAN;tr|A0A087WU08|A0A087WU08_HUMAN;tr|H3BS21|H3BS21_HUMAN;tr|J3KRH2|J3KRH2_HUMAN;tr|J3KSV1|J3KSV1_HUMAN;tr|J3QQI8|J3QQI8_HUMAN;tr|H3BMJ7|H3BMJ7_HUMAN	sp|P00738|HPT_HUMAN;tr|J3QR68|J3QR68_HUMAN;tr|H0Y300|H0Y300_HUMAN;tr|A0A0C4DGL8|A0A0C4DGL8_HUMAN;sp|P00738-2|HPT_HUMAN;tr|J3QLC9|J3QLC9_HUMAN;tr|A0A087WU08|A0A087WU08_HUMAN	36;32;32;30;30;29;21;16;10;4;4;4	36;32;32;30;30;29;21;16;10;4;4;4	19;15;15;13;17;19;13;11;6;4;4;4	sp|P00738|HPT_HUMAN Haptoglobin OS=Homo sapiens OX=9606 GN=HP PE=1 SV=1;tr|J3QR68|J3QR68_HUMAN Haptoglobin (Fragment) OS=Homo sapiens OX=9606 GN=HP PE=1 SV=1;tr|H0Y300|H0Y300_HUMAN Haptoglobin OS=Homo sapiens OX=9606 GN=HP PE=1 SV=4;tr|A0A0C4DGL8|A0A0C4DGL	12	0	7261100	0	0	723660000	0	74	267;268;269;403;404;526;1065;1170;1171;1257;1433;1671;1672;1673;1707;1708;1709;1710;1929;2084;2085;2198;2199;2365;2481;2482;2483;2484;2778;2825;2826;2915;2916;2937;3065;3093	True;True;True;True;True;True;True;True;True;True;True;True;True;True;True;True;True;True;True;True;True;True;True;True;True;True;True;True;True;True;True;True;True;True;True;True	275;276;277;414;415;551;1102;1213;1214;1302;1488;1733;1734;1735;1769;1770;1771;1772;2011;2171;2172;2290;2291;2463;2464;2583;2584;2585;2586;2894;2943;2944;2945;3037;3038;3059;3189;3217;3218	4029;4030;4031;4032;4033;4034;4035;4036;4037;4038;4039;4040;4041;4042;4043;4044;4045;4046;4047;4048;4049;4050;4051;4052;4053;4054;4055;4056;4057;4058;4059;4060;4061;4062;4063;4064;4065;4066;4067;4068;4069;4070;4071;4072;4073;4074;4075;4076;4077;4078;4079;4080;4081;4082;4083;4084;4085;4086;4087;4088;4089;4090;4091;4092;4093;4094;4095;4096;4097;4098;4099;4100;4101;4102;4103;4104;4105;4106;4107;4108…	5196;5197;5198;5199;5200;5201;5202;5203;5204;5205;5206;5207;5208;5209;5210;5211;5212;5213;5214;5215;5216;5217;5218;5219;5220;5221;5222;5223;5224;5225;5226;5227;5228;5229;5230;5231;5232;5233;5234;5235;5236;5237;5238;5239;5240;5241;5242;5243;5244;5245;5246;5247;5248;5249;5250;5251;5252;5253;5254;5255;5256;5257;5258;5259;5260;5261;5262;5263;5264;5265;5266;5267;5268;5269;5270;5271;5272;5273;5274;5275…	5207;5282;5304;7443;7483;9951;18771;20514;20560;21334;23083;26656;26673;26674;27000;27028;27046;27064;31072;32832;32836;37019;37102;40591;42346;42357;42375;42377;48405;49339;49381;50779;50783;50947;53215;53638	36;37;38	263;300;343
sp|P00739|HPTR_HUMAN;sp|P00739-2|HPTR_HUMAN;tr|A0A0A0MRD9|A0A0A0MRD9_HUMAN;tr|J3KTC3|J3KTC3_HUMAN	sp|P00739|HPTR_HUMAN;sp|P00739-2|HPTR_HUMAN;tr|A0A0A0MRD9|A0A0A0MRD9_HUMAN	22;21;12;10	5;4;4;1	5;4;4;1	sp|P00739|HPTR_HUMAN Haptoglobin-related protein OS=Homo sapiens OX=9606 GN=HPR PE=2 SV=2;sp|P00739-2|HPTR_HUMAN Isoform 2 of Haptoglobin-related protein OS=Homo sapiens OX=9606 GN=HPR;tr|A0A0A0MRD9|A0A0A0MRD9_HUMAN Haptoglobin-related protein OS=Homo sapi	4	0	0	0	0	1879200	0	75	268;269;403;404;1065;1257;1433;1672;1673;1707;1708;1929;2084;2198;2220;2366;2481;2482;2777;2825;2936;3094	False;False;False;False;False;False;False;False;False;False;False;False;False;False;True;True;False;False;True;False;True;True	276;277;414;415;1102;1302;1488;1734;1735;1769;1770;2011;2171;2290;2312;2465;2583;2584;2893;2943;3058;3219	4080;4081;4082;4083;4084;4085;4086;4087;4088;4089;4090;4091;4092;4093;4094;4095;4096;4097;4098;4099;4100;4101;4102;4103;4104;4105;4106;4107;4108;4109;4110;4111;4112;4113;4114;4115;4116;4117;4118;4119;5729;5730;5731;5732;5733;5734;5735;5736;5737;5738;5739;5740;5741;5742;5743;5744;5745;5746;5747;5748;5749;5750;5751;5752;5753;5754;5755;5756;5757;5758;5759;5760;5761;5762;5763;5764;5765;5766;5767;5768…	5282;5283;5284;5285;5286;5287;5288;5289;5290;5291;5292;5293;5294;5295;5296;5297;5298;5299;5300;5301;5302;5303;5304;5305;5306;5307;5308;5309;5310;5311;5312;5313;5314;5315;5316;5317;5318;5319;5320;5321;5322;5323;5324;5325;5326;5327;5328;5329;5330;5331;5332;5333;5334;5335;5336;5337;5338;5339;7413;7414;7415;7416;7417;7418;7419;7420;7421;7422;7423;7424;7425;7426;7427;7428;7429;7430;7431;7432;7433;7434…	5282;5304;7443;7483;18771;21334;23083;26673;26674;27000;27028;31072;32832;37019;37353;40609;42346;42357;48404;49339;50937;53639
sp|P00742|FA10_HUMAN	sp|P00742|FA10_HUMAN	2	2	2	sp|P00742|FA10_HUMAN Coagulation factor X OS=Homo sapiens OX=9606 GN=F10 PE=1 SV=2	1	0	0	0	0	2266600	0	76	720;812	True;True	751;846	11117;11118;11119;11120;11121;11122;11123;11124;11125;12410	14161;14162;14163;14164;14165;14166;14167;14168;14169;15772	14169;15772
sp|P00746|CFAD_HUMAN;tr|K7ERG9|K7ERG9_HUMAN	sp|P00746|CFAD_HUMAN;tr|K7ERG9|K7ERG9_HUMAN	3;3	3;3	3;3	sp|P00746|CFAD_HUMAN Complement factor D OS=Homo sapiens OX=9606 GN=CFD PE=1 SV=5;tr|K7ERG9|K7ERG9_HUMAN Complement factor D OS=Homo sapiens OX=9606 GN=CFD PE=1 SV=1	2	0	0	0	0	835200	0	77	281;480;2164	True;True;True	292;500;2254	4549;4550;4551;6636;6637;6638;29268;29269;29270;29271;29272;29273;29274;29275;29276;29277	5935;5936;5937;8450;8451;8452;8453;36546;36547;36548;36549;36550;36551;36552;36553;36554;36555	5937;8451;36546
sp|P00747|PLMN_HUMAN;CON__P06868;tr|Q5TEH5|Q5TEH5_HUMAN;tr|A6PVI2|A6PVI2_HUMAN	sp|P00747|PLMN_HUMAN	33;5;2;2	33;5;2;2	31;3;2;2	sp|P00747|PLMN_HUMAN Plasminogen OS=Homo sapiens OX=9606 GN=PLG PE=1 SV=2	4	0	0	0	0	18666000	0	78	258;339;428;549;647;798;875;876;1030;1153;1412;1530;1751;1811;1930;1932;1934;1986;2076;2077;2475;2603;2604;2792;2794;2795;2869;2870;2930;2992;2996;3024;3025	True;True;True;True;True;True;True;True;True;True;True;True;True;True;True;True;True;True;True;True;True;True;True;True;True;True;True;True;True;True;True;True;True	265;350;443;575;674;832;911;912;1067;1194;1467;1589;1815;1877;2012;2014;2016;2073;2163;2164;2577;2710;2711;2908;2911;2912;2991;2992;3052;3115;3119;3148;3149	3997;3998;3999;5155;6078;6079;7972;10050;10051;10052;10053;10054;10055;10056;10057;10058;10059;10060;10061;10062;10063;10064;10065;10066;11984;11985;11986;11987;11988;13373;13374;13375;13376;13377;13378;13379;13380;13381;13382;13383;13384;13385;13386;14588;16071;16072;16073;16074;16075;16076;16077;16078;18373;18374;18375;18376;18377;18378;18379;18380;18381;18382;18383;18384;18385;18386;18387;1838…	5159;5160;5161;6664;7821;7822;10218;12874;12875;12876;12877;12878;12879;12880;12881;12882;12883;12884;12885;12886;12887;12888;12889;12890;15184;15185;15186;15187;15188;15189;17009;17010;17011;17012;17013;17014;17015;17016;17017;17018;17019;17020;17021;17022;17023;18393;20226;20227;20228;20229;20230;20231;20232;20233;22862;22863;22864;22865;22866;22867;22868;22869;22870;22871;22872;22873;22874;228…	5159;6664;7821;10218;12874;15188;17018;17021;18393;20229;22866;24933;27494;29243;31076;31092;31111;31832;32784;32794;42305;43667;43669;49017;49041;49049;49975;49987;50913;51813;51848;52646;52648
sp|P00748|FA12_HUMAN	sp|P00748|FA12_HUMAN	8	8	8	sp|P00748|FA12_HUMAN Coagulation factor XII OS=Homo sapiens OX=9606 GN=F12 PE=1 SV=3	1	0	0	0	0	5568700	0	79	1564;1691;1903;1933;1979;2644;2931;3034	True;True;True;True;True;True;True;True	1624;1753;1983;2015;2065;2751;3053;3158	20230;20231;20232;20233;20234;20235;20236;20237;20238;20239;20240;20241;20242;20243;20244;20245;20246;20247;20248;20249;20250;20251;20252;20253;20254;20255;20256;20257;20258;20259;20260;20261;20262;20263;21681;21682;21683;21684;21685;21686;21687;21688;21689;21690;24794;24795;25032;25033;25034;25035;25036;25037;25038;25039;25040;25041;25042;25043;25044;25045;25492;25493;35804;35805;40756;42341;423…	25133;25134;25135;25136;25137;25138;25139;25140;25141;25142;25143;25144;25145;25146;25147;25148;25149;25150;25151;25152;25153;25154;25155;25156;25157;25158;25159;25160;25161;25162;25163;25164;25165;25166;25167;25168;26803;26804;26805;26806;26807;26808;26809;26810;26811;26812;26813;26814;26815;26816;30811;30812;31097;31098;31099;31100;31101;31102;31103;31104;31105;31106;31107;31108;31109;31110;316…	25138;26811;30812;31100;31695;44615;50917;52734
sp|P01008|ANT3_HUMAN;tr|Q8TCE1|Q8TCE1_HUMAN;CON__P41361	sp|P01008|ANT3_HUMAN;tr|Q8TCE1|Q8TCE1_HUMAN	15;8;1	15;8;1	15;8;1	sp|P01008|ANT3_HUMAN Antithrombin-III OS=Homo sapiens OX=9606 GN=SERPINC1 PE=1 SV=1;tr|Q8TCE1|Q8TCE1_HUMAN Antithrombin-III OS=Homo sapiens OX=9606 GN=SERPINC1 PE=1 SV=1	3	0	0	3093800	0	16154000	0	81	83;194;237;365;689;731;763;764;854;1307;1700;1864;2304;2631;2697	True;True;True;True;True;True;True;True;True;True;True;True;True;True;True	86;201;244;376;720;763;764;796;797;890;1356;1762;1944;2400;2738;2810;2811	1612;1613;1614;1615;1616;1617;1618;1619;1620;1621;1622;1623;1624;1625;1626;1627;1628;1629;1630;1631;1632;1633;1634;1635;1636;1637;3449;3450;3451;3452;3453;3454;3455;3456;3457;3458;3459;3460;3461;3462;3463;3464;3465;3466;3749;3750;3751;3752;3753;5353;5354;5355;10842;10843;10844;10845;10846;10847;10848;11261;11262;11263;11264;11265;11670;11671;11672;11673;11674;11675;11676;11677;11678;11679;11680;1…	2199;2200;2201;2202;2203;2204;2205;2206;2207;2208;2209;2210;2211;2212;2213;2214;2215;2216;2217;2218;2219;2220;2221;2222;2223;2224;2225;2226;4535;4536;4537;4538;4539;4540;4541;4542;4543;4544;4545;4546;4547;4548;4549;4550;4551;4552;4876;4877;4878;4879;4880;6883;6884;6885;13857;13858;13859;13860;13861;13862;13863;14352;14353;14354;14355;14356;14806;14807;14808;14809;14810;14811;14812;14813;14814;148…	2208;4544;4880;6885;13861;14354;14812;14818;16645;21723;26927;30139;38997;44458;46625	39;40	313;455
sp|P01009|A1AT_HUMAN;sp|P01009-2|A1AT_HUMAN;sp|P01009-3|A1AT_HUMAN;tr|G3V2B9|G3V2B9_HUMAN;tr|G3V544|G3V544_HUMAN;tr|G3V5R8|G3V5R8_HUMAN;tr|G3V387|G3V387_HUMAN;tr|A0A0B4J278|A0A0B4J278_HUMAN	sp|P01009|A1AT_HUMAN;sp|P01009-2|A1AT_HUMAN;sp|P01009-3|A1AT_HUMAN	41;37;29;12;5;3;3;3	41;37;29;12;5;3;3;3	2;2;2;0;0;0;0;0	sp|P01009|A1AT_HUMAN Alpha-1-antitrypsin OS=Homo sapiens OX=9606 GN=SERPINA1 PE=1 SV=3;sp|P01009-2|A1AT_HUMAN Isoform 2 of Alpha-1-antitrypsin OS=Homo sapiens OX=9606 GN=SERPINA1;sp|P01009-3|A1AT_HUMAN Isoform 3 of Alpha-1-antitrypsin OS=Homo sapiens OX=96	8	0	0	0	0	1114500000	0	82	271;276;501;508;630;631;819;820;821;833;991;1079;1318;1324;1405;1413;1428;1546;1696;1733;1734;1753;1774;1775;1814;1815;1816;1997;2062;2148;2191;2192;2421;2422;2473;2474;2581;2582;2583;2761;2762	True;True;True;True;True;True;True;True;True;True;True;True;True;True;True;True;True;True;True;True;True;True;True;True;True;True;True;True;True;True;True;True;True;True;True;True;True;True;True;True;True	279;284;285;286;523;531;657;658;853;854;855;867;868;1028;1116;1117;1118;1368;1374;1459;1460;1468;1483;1605;1606;1758;1796;1797;1817;1838;1839;1880;1881;1882;2084;2149;2235;2236;2282;2283;2521;2522;2575;2576;2686;2687;2688;2875;2876	4133;4168;4169;4170;4171;4172;4173;7108;7109;7110;7111;7112;7113;7114;7115;7116;7117;7118;7119;7120;7121;7122;7123;7124;7125;7126;7127;7128;7129;7130;7131;7132;7133;7134;7135;7136;7191;7192;7193;7194;7195;7196;7197;7198;7199;7200;7201;7202;7203;7204;7205;9915;9916;9917;9918;9919;9920;9921;9922;9923;9924;9925;9926;9927;9928;9929;9930;9931;9932;9933;9934;9935;9936;9937;9938;9939;9940;9941;9942;9943…	5353;5398;5399;5400;5401;5402;5403;5404;9119;9120;9121;9122;9123;9124;9125;9126;9127;9128;9129;9130;9131;9132;9133;9134;9135;9136;9137;9138;9139;9140;9141;9142;9143;9144;9145;9146;9147;9148;9149;9150;9151;9152;9153;9154;9155;9222;9223;9224;9225;9226;9227;9228;9229;9230;9231;9232;9233;9234;9235;9236;12728;12729;12730;12731;12732;12733;12734;12735;12736;12737;12738;12739;12740;12741;12742;12743;127…	5353;5400;9140;9222;12735;12803;15827;15835;15837;15983;18065;18950;21912;21973;22785;22893;23059;25023;26897;27368;27382;27525;28232;28239;29317;29355;29407;31900;32654;35584;36896;36915;41339;41348;42290;42292;43491;43538;43540;48244;48281	41;42;43;44;45	250;266;375;382;398
sp|P01011|AACT_HUMAN;tr|G3V595|G3V595_HUMAN;tr|G3V3A0|G3V3A0_HUMAN;sp|P01011-2|AACT_HUMAN;sp|P01011-3|AACT_HUMAN	sp|P01011|AACT_HUMAN;tr|G3V595|G3V595_HUMAN;tr|G3V3A0|G3V3A0_HUMAN;sp|P01011-2|AACT_HUMAN	26;14;13;13;1	26;14;13;13;1	26;14;13;13;1	sp|P01011|AACT_HUMAN Alpha-1-antichymotrypsin OS=Homo sapiens OX=9606 GN=SERPINA3 PE=1 SV=2;tr|G3V595|G3V595_HUMAN Alpha-1-antichymotrypsin (Fragment) OS=Homo sapiens OX=9606 GN=SERPINA3 PE=1 SV=3;tr|G3V3A0|G3V3A0_HUMAN Alpha-1-antichymotrypsin OS=Homo sap	5	0	0	0	0	92781000	8616100	83	42;273;274;369;437;488;535;536;611;690;691;692;836;990;1085;1306;1313;1401;1577;1812;1813;1905;1906;2154;2155;2974	True;True;True;True;True;True;True;True;True;True;True;True;True;True;True;True;True;True;True;True;True;True;True;True;True;True	44;281;282;380;452;453;509;561;562;637;721;722;723;871;872;1027;1124;1355;1362;1454;1637;1878;1879;1985;1986;2242;2243;3097	998;999;1000;1001;1002;1003;1004;1005;4135;4136;4137;4138;4139;4140;4141;4142;4143;4144;4145;4146;4147;4148;4149;4150;4151;4152;4153;4154;4155;4156;4157;4158;4159;4160;5502;5503;5504;5505;5506;5507;5508;5509;5510;5511;5512;5513;5514;5515;6275;6276;6277;6278;6279;6280;6281;6282;6283;6284;6285;6286;6287;6288;6289;6290;6291;6292;6757;7835;7836;7837;7838;7839;7840;7841;7842;7843;7844;7845;7846;7847;7…	1415;1416;1417;1418;1419;1420;1421;1422;5355;5356;5357;5358;5359;5360;5361;5362;5363;5364;5365;5366;5367;5368;5369;5370;5371;5372;5373;5374;5375;5376;5377;5378;5379;5380;5381;5382;5383;5384;5385;5386;5387;5388;5389;5390;7146;7147;7148;7149;7150;7151;7152;7153;7154;7155;7156;7157;7158;7159;8038;8039;8040;8041;8042;8043;8044;8045;8046;8047;8048;8049;8050;8051;8052;8053;8054;8055;8586;10053;10054;10…	1419;5364;5389;7148;8048;8586;10070;10096;12632;13869;13880;13910;16025;18061;19032;21715;21800;22722;25415;29247;29289;30831;30833;35632;35654;51587	46;47;48;49	204;205;401;414
sp|P01019|ANGT_HUMAN	sp|P01019|ANGT_HUMAN	12	12	12	sp|P01019|ANGT_HUMAN Angiotensinogen OS=Homo sapiens OX=9606 GN=AGT PE=1 SV=1	1	0	2549400	0	0	73558000	3383400	84	10;48;49;175;176;471;1494;2092;2311;2312;2546;2819	True;True;True;True;True;True;True;True;True;True;True;True	11;50;51;182;183;491;1553;2179;2407;2408;2648;2936	238;239;240;241;1049;1050;1051;1052;1053;1054;1055;1056;1057;1058;1059;1060;1061;1062;1063;1064;1065;1066;1067;1068;1069;1070;1071;1072;1073;1074;1075;1076;1077;1078;2794;2795;2796;2797;2798;2799;2800;2801;2802;2803;2804;2805;2806;6555;6556;6557;6558;6559;6560;6561;6562;19738;19739;19740;19741;26809;26810;26811;26812;26813;26814;26815;26816;26817;26818;26819;26820;26821;26822;26823;26824;26825;26…	309;310;311;312;1479;1480;1481;1482;1483;1484;1485;1486;1487;1488;1489;1490;1491;1492;1493;1494;1495;1496;1497;1498;1499;1500;1501;1502;1503;1504;1505;1506;1507;1508;3647;3648;3649;3650;3651;3652;3653;3654;3655;3656;3657;3658;3659;8361;8362;8363;8364;8365;8366;8367;8368;24585;24586;24587;24588;33267;33268;33269;33270;33271;33272;33273;33274;33275;33276;33277;33278;33279;33280;33281;33282;33283;33…	311;1488;1508;3647;3658;8365;24585;33283;39084;39109;43204;49303
sp|P01023|A2MG_HUMAN;tr|F8W7L3|F8W7L3_HUMAN;tr|H0YFH1|H0YFH1_HUMAN	sp|P01023|A2MG_HUMAN	104;8;5	104;8;5	92;7;5	sp|P01023|A2MG_HUMAN Alpha-2-macroglobulin OS=Homo sapiens OX=9606 GN=A2M PE=1 SV=3	3	0	0	0	0	1699000000	0	85	16;86;94;115;125;163;164;165;260;262;287;444;462;466;477;509;510;569;678;716;717;783;853;855;860;928;966;970;971;972;1028;1041;1096;1127;1128;1169;1185;1186;1187;1370;1404;1456;1459;1570;1629;1630;1645;1677;1726;1727;1773;1780;1781;1824;1850;1860;1868;1869;1946;1947;2030;2049;2055;2095;2096;2115;2193;2194;2216;2217;2252;2261;2262;2294;2316;2331;2356;2386;2387;2398;2399;2459;2460;2485;2486;2493;24…	True;True;True;True;True;True;True;True;True;True;True;True;True;True;True;True;True;True;True;True;True;True;True;True;True;True;True;True;True;True;True;True;True;True;True;True;True;True;True;True;True;True;True;True;True;True;True;True;True;True;True;True;True;True;True;True;True;True;True;True;True;True;True;True;True;True;True;True;True;True;True;True;True;True;True;True;True;True;True;True…	17;89;90;98;120;130;168;169;170;267;269;270;298;460;481;482;486;497;532;533;595;707;747;748;816;889;891;896;965;1003;1007;1008;1009;1065;1078;1135;1167;1168;1212;1229;1230;1231;1421;1457;1458;1513;1516;1630;1689;1690;1705;1706;1739;1788;1789;1790;1837;1844;1845;1892;1893;1894;1927;1928;1940;1948;1949;2028;2029;2117;2136;2142;2182;2183;2202;2284;2285;2286;2308;2309;2344;2353;2354;2389;2412;2428;24…	342;343;344;345;346;347;348;349;350;351;352;353;354;355;356;357;358;359;360;361;362;363;364;365;366;367;368;369;370;371;372;373;374;375;376;377;378;379;380;381;382;383;384;385;386;387;388;389;390;391;392;393;394;395;396;397;398;399;400;401;402;403;404;405;406;407;408;409;410;411;412;413;414;415;416;417;418;419;420;421;422;423;424;425;426;427;428;429;430;431;432;433;434;435;436;437;438;439;440;441…	549;550;551;552;553;554;555;556;557;558;559;560;561;562;563;564;565;566;567;568;569;570;571;572;573;574;575;576;577;578;579;580;581;582;583;584;585;586;587;588;589;590;591;592;593;594;595;596;597;598;599;600;601;602;603;604;605;606;607;608;609;610;611;612;613;614;615;616;617;618;619;620;621;622;623;624;625;626;627;628;629;630;631;632;633;634;635;636;637;638;639;640;641;642;643;644;645;646;647;648…	595;2266;2505;2904;3095;3490;3502;3525;5165;5185;6002;8137;8332;8346;8422;9238;9272;10469;13679;14112;14144;15082;16640;16670;16733;17458;17805;17869;17887;17903;18387;18596;19135;19453;19462;20505;20841;20856;20858;22406;22771;24076;24107;25270;26161;26190;26344;26700;27101;27120;28219;28286;28292;29464;29866;30103;30214;30232;31193;31198;32162;32458;32497;33345;33372;33644;36918;36923;37332;373…	0;50;51;52;53;54;55;56;57;58;59;60;61	101;151;500;607;666;673;688;697;713;798;1314;1378;1385
sp|P01024|CO3_HUMAN;tr|M0QYC8|M0QYC8_HUMAN;tr|M0QXZ3|M0QXZ3_HUMAN;tr|M0R1Q1|M0R1Q1_HUMAN;tr|M0R0Q9|M0R0Q9_HUMAN	sp|P01024|CO3_HUMAN	149;14;8;5;4	149;14;8;5;4	138;13;5;5;4	sp|P01024|CO3_HUMAN Complement C3 OS=Homo sapiens OX=9606 GN=C3 PE=1 SV=2	5	0	0	0	0	1034200000	0	86	22;23;28;37;38;57;87;88;98;133;201;202;277;278;293;294;297;349;373;407;481;486;511;527;559;603;668;669;738;739;755;756;808;809;898;899;906;911;977;978;997;1045;1094;1108;1109;1110;1145;1266;1267;1281;1282;1283;1294;1295;1297;1298;1299;1335;1336;1392;1393;1427;1444;1447;1448;1450;1490;1501;1502;1521;1522;1594;1664;1683;1684;1732;1771;1772;1899;1900;1927;1928;1963;1964;1967;2037;2042;2050;2068;2087…	True;True;True;True;True;True;True;True;True;True;True;True;True;True;True;True;True;True;True;True;True;True;True;True;True;True;True;True;True;True;True;True;True;True;True;True;True;True;True;True;True;True;True;True;True;True;True;True;True;True;True;True;True;True;True;True;True;True;True;True;True;True;True;True;True;True;True;True;True;True;True;True;True;True;True;True;True;True;True;True…	23;24;29;38;39;59;91;92;102;103;138;208;209;287;288;304;305;308;360;384;418;501;507;534;552;585;629;696;697;771;772;788;789;842;843;934;935;942;947;1014;1015;1034;1082;1133;1148;1149;1150;1186;1312;1313;1314;1315;1330;1331;1332;1343;1344;1346;1347;1348;1385;1386;1444;1445;1446;1482;1500;1503;1504;1506;1548;1560;1561;1580;1581;1654;1725;1745;1746;1795;1835;1836;1979;1980;2008;2009;2010;2045;2046;2…	504;505;506;507;508;509;510;511;512;513;514;515;516;517;518;519;520;521;522;523;524;525;526;527;528;529;530;531;532;533;545;546;547;930;931;932;933;934;935;936;937;938;939;940;941;942;943;944;945;946;947;948;949;950;951;952;953;954;955;956;957;958;959;960;961;962;963;964;965;966;967;968;1118;1119;1120;1121;1122;1123;1677;1678;1679;1680;1938;1939;1940;1941;1942;1943;1944;1945;1946;1947;1948;1949;1…	759;760;761;762;763;764;765;766;767;768;769;770;771;772;773;774;775;776;777;778;779;780;781;782;783;784;785;786;787;788;803;804;805;1334;1335;1336;1337;1338;1339;1340;1341;1342;1343;1344;1345;1346;1347;1348;1349;1350;1351;1352;1353;1354;1355;1356;1357;1358;1359;1360;1361;1362;1363;1364;1365;1366;1367;1368;1369;1370;1371;1372;1373;1374;1375;1376;1377;1378;1379;1380;1381;1382;1383;1384;1548;1549;15…	766;786;805;1335;1353;1548;2268;2269;2582;3128;4582;4589;5413;5418;6123;6125;6131;6739;7193;7596;8458;8557;9295;9961;10336;12486;13222;13231;14540;14571;14705;14721;15229;15231;17250;17281;17332;17368;17971;17976;18163;18664;19115;19250;19266;19268;20178;21435;21447;21515;21566;21575;21683;21686;21691;21697;21700;22029;22034;22677;22687;23056;23263;23298;23319;23372;24362;24685;24699;24855;24867;…	62;63;64;65;66;67;68;69;70;71;72;73	164;368;373;441;990;1141;1181;1199;1274;1384;1563;1604
sp|P01031|CO5_HUMAN;CON__Q1A7A4	sp|P01031|CO5_HUMAN	36;3	36;3	36;3	sp|P01031|CO5_HUMAN Complement C5 OS=Homo sapiens OX=9606 GN=C5 PE=1 SV=4	2	0	0	0	0	46535000	0	87	43;44;89;120;167;392;413;487;515;577;652;662;718;719;754;851;883;1008;1201;1311;1662;1667;1695;1740;1839;1849;2367;2469;2515;2575;2641;2756;2883;2967;3011;3031	True;True;True;True;True;True;True;True;True;True;True;True;True;True;True;True;True;True;True;True;True;True;True;True;True;True;True;True;True;True;True;True;True;True;True;True	45;46;93;125;172;403;424;508;539;603;679;689;749;750;787;887;919;1045;1245;1360;1723;1728;1757;1803;1915;1925;1926;2466;2571;2617;2679;2748;2870;3005;3090;3135;3155	1006;1007;1681;1682;1683;1684;1685;1686;1687;1688;1689;1690;1691;1692;1693;1694;1695;2337;2721;2722;2723;2724;2725;2726;2727;2728;2729;2730;5696;5697;5891;5892;5893;5894;5895;5896;5897;6743;6744;6745;6746;6747;6748;6749;6750;6751;6752;6753;6754;6755;6756;7308;7309;7310;7311;7312;8204;8205;8206;10142;10143;10144;10145;10146;10147;10148;10149;10209;10210;10211;10212;10213;11112;11113;11114;11115;11…	1423;1424;2271;2272;2273;2274;2275;2276;2277;2278;2279;2280;2281;2282;2283;2284;2285;3043;3533;3534;3535;3536;3537;3538;3539;3540;3541;3542;7377;7378;7622;7623;7624;7625;7626;7627;7628;8571;8572;8573;8574;8575;8576;8577;8578;8579;8580;8581;8582;8583;8584;8585;9340;9341;9342;9343;9344;10489;10490;10491;12966;12967;12968;12969;12970;12971;12972;12973;13034;13035;13036;13037;13038;14156;14157;14158;…	1423;1424;2280;3043;3540;7378;7628;8583;9342;10490;12968;13036;14156;14159;14688;16628;17087;18259;20938;21783;26591;26619;26884;27427;29819;29849;40611;42260;42716;43437;44578;48206;50241;51559;52040;52682	74	1247
sp|P01034|CYTC_HUMAN	sp|P01034|CYTC_HUMAN	4	4	4	sp|P01034|CYTC_HUMAN Cystatin-C OS=Homo sapiens OX=9606 GN=CST3 PE=1 SV=1	1	0	0	0	0	0	0	89	143;1778;2124;2625	True;True;True;True	148;1842;2211;2732	2421;2422;22761;27172;35629;35630	3142;3143;28281;33709;44429;44430	3142;28281;33709;44429
sp|P01036|CYTS_HUMAN	sp|P01036|CYTS_HUMAN	19	19	11	sp|P01036|CYTS_HUMAN Cystatin-S OS=Homo sapiens OX=9606 GN=CST4 PE=1 SV=3	1	0	0	0	0	0	0	90	156;157;219;238;239;240;574;694;695;1241;1429;1843;2071;2072;2166;2375;2376;2541;2542	True;True;True;True;True;True;True;True;True;True;True;True;True;True;True;True;True;True;True	161;162;226;245;246;247;600;725;726;1285;1484;1919;2158;2159;2256;2474;2475;2643;2644	2533;2534;2535;2536;2537;2538;2539;2540;2541;2542;2543;2544;2545;2546;2547;2548;2549;2550;2551;2552;2553;2554;2555;2556;2557;2558;2559;2560;2561;2562;2563;2564;2565;2566;2567;2568;2569;2570;2571;2572;2573;2574;2575;2576;2577;2578;2579;2580;2581;2582;2583;2584;2585;2586;2587;2588;2589;2590;2591;2592;2593;2594;2595;2596;2597;2598;3598;3599;3600;3601;3602;3603;3604;3605;3606;3607;3608;3609;3610;3611…	3271;3272;3273;3274;3275;3276;3277;3278;3279;3280;3281;3282;3283;3284;3285;3286;3287;3288;3289;3290;3291;3292;3293;3294;3295;3296;3297;3298;3299;3300;3301;3302;3303;3304;3305;3306;3307;3308;3309;3310;3311;3312;3313;3314;3315;3316;3317;3318;3319;3320;3321;3322;3323;3324;3325;3326;3327;3328;3329;3330;3331;3332;3333;3334;3335;3336;3337;3338;3339;3340;3341;3342;3343;3344;3345;3346;3347;3348;3349;3350…	3284;3374;4737;4883;4902;4905;10486;13924;13956;21196;23062;29824;32746;32760;36562;40655;40697;43179;43184
sp|P01037|CYTN_HUMAN	sp|P01037|CYTN_HUMAN	14	9	9	sp|P01037|CYTN_HUMAN Cystatin-SN OS=Homo sapiens OX=9606 GN=CST1 PE=1 SV=3	1	0	0	0	0	0	0	91	156;158;221;567;1242;1430;1431;2073;2074;2098;2375;2376;2541;2542	False;True;True;True;True;True;True;True;True;True;False;False;False;False	161;163;228;593;1286;1485;1486;2160;2161;2185;2474;2475;2643;2644	2533;2534;2535;2536;2537;2538;2539;2540;2541;2542;2543;2544;2545;2546;2547;2548;2549;2550;2551;2552;2553;2554;2555;2556;2557;2558;2559;2560;2561;2562;2563;2564;2565;2566;2567;2568;2569;2570;2571;2572;2573;2574;2575;2576;2577;2578;2579;2580;2581;2582;2583;2584;2585;2586;2587;2588;2589;2590;2599;2600;2601;2602;2603;3622;3623;8178;8179;8180;8181;16957;16958;16959;16960;16961;16962;16963;18561;18562;…	3271;3272;3273;3274;3275;3276;3277;3278;3279;3280;3281;3282;3283;3284;3285;3286;3287;3288;3289;3290;3291;3292;3293;3294;3295;3296;3297;3298;3299;3300;3301;3302;3303;3304;3305;3306;3307;3308;3309;3310;3311;3312;3313;3314;3315;3316;3317;3318;3319;3320;3321;3322;3323;3324;3325;3326;3327;3328;3329;3330;3331;3332;3333;3334;3335;3336;3337;3338;3339;3340;3341;3342;3343;3344;3345;3346;3347;3348;3349;3350…	3284;3380;4743;10465;21244;23067;23070;32762;32771;33395;40655;40697;43179;43184
sp|P01040|CYTA_HUMAN	sp|P01040|CYTA_HUMAN	2	2	2	sp|P01040|CYTA_HUMAN Cystatin-A OS=Homo sapiens OX=9606 GN=CSTA PE=1 SV=1	1	0	0	0	0	0	0	92	2336;2337	True;True	2433;2434	32212;32213	40311;40312	40311;40312
sp|P01042-2|KNG1_HUMAN;sp|P01042-3|KNG1_HUMAN	sp|P01042-2|KNG1_HUMAN;sp|P01042-3|KNG1_HUMAN	18;15	18;15	1;1	sp|P01042-2|KNG1_HUMAN Isoform LMW of Kininogen-1 OS=Homo sapiens OX=9606 GN=KNG1;sp|P01042-3|KNG1_HUMAN Isoform 3 of Kininogen-1 OS=Homo sapiens OX=9606 GN=KNG1	2	0	0	0	0	57630000	0	93	17;18;414;658;1188;1189;1225;1399;1400;1455;1552;1553;2121;2344;2664;2665;3003;3060	True;True;True;True;True;True;True;True;True;True;True;True;True;True;True;True;True;True	18;19;425;685;1232;1233;1269;1452;1453;1512;1612;1613;2208;2441;2773;2774;3126;3184	477;478;479;480;481;482;483;5898;5899;5900;5901;5902;5903;5904;5905;5906;5907;5908;5909;5910;5911;5912;5913;5914;5915;5916;5917;5918;5919;5920;5921;5922;5923;5924;5925;5926;5927;10177;10178;10179;10180;10181;10182;10183;10184;10185;10186;16633;16634;16635;16636;16637;16638;16639;16640;16641;16642;16643;16644;16645;16646;16647;16648;16649;16650;16651;16652;16867;16868;16869;16870;16871;16872;16873…	732;733;734;735;736;737;738;7629;7630;7631;7632;7633;7634;7635;7636;7637;7638;7639;7640;7641;7642;7643;7644;7645;7646;7647;7648;7649;7650;7651;7652;7653;7654;7655;7656;7657;7658;7659;13001;13002;13003;13004;13005;13006;13007;13008;13009;13010;20860;20861;20862;20863;20864;20865;20866;20867;20868;20869;20870;20871;20872;20873;20874;20875;20876;20877;20878;20879;20880;20881;20882;20883;20884;20885;…	733;737;7634;13001;20863;20884;21133;22714;22720;24072;25085;25090;33688;40346;45952;45955;51938;53175
sp|P01591|IGJ_HUMAN;tr|D6RD17|D6RD17_HUMAN;tr|D6RHJ6|D6RHJ6_HUMAN;tr|C9JA05|C9JA05_HUMAN	sp|P01591|IGJ_HUMAN;tr|D6RD17|D6RD17_HUMAN;tr|D6RHJ6|D6RHJ6_HUMAN	11;10;9;3	11;10;9;3	11;10;9;3	sp|P01591|IGJ_HUMAN Immunoglobulin J chain OS=Homo sapiens OX=9606 GN=JCHAIN PE=1 SV=4;tr|D6RD17|D6RD17_HUMAN Immunoglobulin J chain (Fragment) OS=Homo sapiens OX=9606 GN=JCHAIN PE=1 SV=8;tr|D6RHJ6|D6RHJ6_HUMAN Immunoglobulin J chain (Fragment) OS=Homo sap	4	0	4680700	0	0	6623900	32371000	94	306;342;900;901;1245;1331;1361;1362;1848;2385;2629	True;True;True;True;True;True;True;True;True;True;True	317;353;936;937;1290;1381;1412;1413;1924;2484;2736	4867;5160;5161;5162;5163;5164;5165;5166;5167;5168;5169;5170;5171;5172;5173;5174;5175;5176;5177;5178;5179;5180;13606;13607;13608;13609;13610;13611;13612;13613;13614;13615;13616;13617;13618;13619;13620;13621;13622;13623;13624;13625;13626;13627;13628;13629;13630;13631;13632;13633;13634;13635;13636;13637;13638;13639;13640;13641;13642;13643;13644;13645;13646;13647;13648;16975;16976;16977;16978;16979;1…	6345;6669;6670;6671;6672;6673;6674;6675;6676;6677;6678;6679;6680;6681;6682;6683;6684;6685;6686;6687;6688;6689;6690;17282;17283;17284;17285;17286;17287;17288;17289;17290;17291;17292;17293;17294;17295;17296;17297;17298;17299;17300;17301;17302;17303;17304;17305;17306;17307;17308;17309;17310;17311;17312;17313;17314;17315;17316;17317;17318;17319;17320;17321;17322;17323;17324;17325;21263;21264;21265;21…	6345;6678;17315;17318;21267;22013;22319;22344;29845;40742;44438
sp|P01599|KV117_HUMAN	sp|P01599|KV117_HUMAN	2	2	2	sp|P01599|KV117_HUMAN Immunoglobulin kappa variable 1-17 OS=Homo sapiens OX=9606 GN=IGKV1-17 PE=1 SV=2	1	0	0	0	0	0	0	95	1584;2150	True;True	1644;2238	20495;20496;20497;20498;20499;20500;20501;20502;20503;20504;20505;20506;20507;20508;28496;28497;28498;28499;28500;28501;28502;28503;28504;28505;28506	25453;25454;25455;25456;25457;25458;25459;25460;25461;25462;25463;25464;25465;25466;35595;35596;35597;35598;35599;35600;35601;35602;35603;35604;35605	25464;35599
sp|P01601|KVD16_HUMAN	sp|P01601|KVD16_HUMAN	1	1	1	sp|P01601|KVD16_HUMAN Immunoglobulin kappa variable 1D-16 OS=Homo sapiens OX=9606 GN=IGKV1D-16 PE=3 SV=2	1	0	0	8043100	0	412670	5995600	96	2327	TRUE	2424	32173;32174;32175;32176;32177;32178;32179;32180;32181;32182;32183;32184;32185;32186	40271;40272;40273;40274;40275;40276;40277;40278;40279;40280;40281;40282;40283;40284	40277
sp|P01602|KV105_HUMAN	sp|P01602|KV105_HUMAN	1	1	1	sp|P01602|KV105_HUMAN Immunoglobulin kappa variable 1-5 OS=Homo sapiens OX=9606 GN=IGKV1-5 PE=1 SV=2	1	0	10209000	0	14382000	0	6205500	97	235	TRUE	242	3733;3734;3735	4853;4854;4855	4853
sp|P01619|KV320_HUMAN;sp|A0A0C4DH25|KVD20_HUMAN	sp|P01619|KV320_HUMAN;sp|A0A0C4DH25|KVD20_HUMAN	4;2	4;2	4;2	sp|P01619|KV320_HUMAN Immunoglobulin kappa variable 3-20 OS=Homo sapiens OX=9606 GN=IGKV3-20 PE=1 SV=2;sp|A0A0C4DH25|KVD20_HUMAN Immunoglobulin kappa variable 3D-20 OS=Homo sapiens OX=9606 GN=IGKV3D-20 PE=3 SV=1	2	0	0	0	0	72477000	0	98	230;244;864;1637	True;True;True;True	237;251;900;1697	3700;3701;3702;3703;3704;3705;3706;3707;3848;3849;3850;3851;3852;3853;3854;3855;3856;3857;3858;3859;3860;3861;3862;3863;3864;3865;13223;13224;13225;13226;13227;13228;13229;13230;13231;13232;13233;13234;13235;13236;13237;13238;13239;13240;13241;13242;13243;13244;13245;13246;13247;13248;13249;13250;13251;13252;13253;13254;13255;13256;13257;13258;13259;13260;13261;13262;13263;13264;13265;13266;13267…	4820;4821;4822;4823;4824;4825;4826;4827;4997;4998;4999;5000;5001;5002;5003;5004;5005;5006;5007;5008;5009;5010;5011;5012;5013;5014;5015;5016;5017;16802;16803;16804;16805;16806;16807;16808;16809;16810;16811;16812;16813;16814;16815;16816;16817;16818;16819;16820;16821;16822;16823;16824;16825;16826;16827;16828;16829;16830;16831;16832;16833;16834;16835;16836;16837;16838;16839;16840;16841;16842;16843;16…	4826;5012;16822;26267
sp|P01699|LV144_HUMAN	sp|P01699|LV144_HUMAN	2	1	1	sp|P01699|LV144_HUMAN Immunoglobulin lambda variable 1-44 OS=Homo sapiens OX=9606 GN=IGLV1-44 PE=1 SV=2	1	0	0	0	0	0	0	99	1640;2909	False;True	1700;3031	21214;40567;40568;40569;40570;40571;40572	26276;50710;50711;50712;50713;50714;50715;50716;50717	26276;50715
sp|P01700|LV147_HUMAN	sp|P01700|LV147_HUMAN	2	2	1	sp|P01700|LV147_HUMAN Immunoglobulin lambda variable 1-47 OS=Homo sapiens OX=9606 GN=IGLV1-47 PE=1 SV=2	1	0	0	0	0	5538800	0	100	1640;2273	True;True	1700;2365	21214;30644;30645;30646;30647;30648;30649;30650;30651;30652;30653;30654;30655;30656;30657;30658;30659	26276;38377;38378;38379;38380;38381;38382;38383;38384;38385;38386;38387;38388;38389;38390;38391;38392	26276;38389
sp|P01701|LV151_HUMAN	sp|P01701|LV151_HUMAN	3	3	3	sp|P01701|LV151_HUMAN Immunoglobulin lambda variable 1-51 OS=Homo sapiens OX=9606 GN=IGLV1-51 PE=1 SV=2	1	0	0	0	0	0	0	101	1634;1635;2908	True;True;True	1694;1695;3030	21191;21192;21193;21194;21195;21196;21197;21198;21199;40564;40565;40566	26252;26253;26254;26255;26256;26257;26258;26259;26260;26261;50707;50708;50709	26252;26253;50709
sp|P01703|LV140_HUMAN	sp|P01703|LV140_HUMAN	2	2	2	sp|P01703|LV140_HUMAN Immunoglobulin lambda variable 1-40 OS=Homo sapiens OX=9606 GN=IGLV1-40 PE=1 SV=2	1	0	0	0	0	0	0	102	1638;2910	True;True	1698;3032	21206;21207;21208;21209;21210;21211;21212;40573;40574;40575;40576;40577;40578;40579	26268;26269;26270;26271;26272;26273;26274;50718;50719;50720;50721;50722;50723;50724;50725	26272;50722
sp|P01714|LV319_HUMAN	sp|P01714|LV319_HUMAN	1	1	1	sp|P01714|LV319_HUMAN Immunoglobulin lambda variable 3-19 OS=Homo sapiens OX=9606 GN=IGLV3-19 PE=1 SV=2	1	0	12116000	25405000	5653600	0	10861000	103	869	TRUE	905	13335;13336	16970;16971	16971
sp|P01717|LV325_HUMAN;sp|P01718|LV327_HUMAN;sp|A0A075B6K0|LV316_HUMAN	sp|P01717|LV325_HUMAN;sp|P01718|LV327_HUMAN;sp|A0A075B6K0|LV316_HUMAN	2;1;1	2;1;1	1;1;1	sp|P01717|LV325_HUMAN Immunoglobulin lambda variable 3-25 OS=Homo sapiens OX=9606 GN=IGLV3-25 PE=1 SV=2;sp|P01718|LV327_HUMAN Immunoglobulin lambda variable 3-27 OS=Homo sapiens OX=9606 GN=IGLV3-27 PE=1 SV=2;sp|A0A075B6K0|LV316_HUMAN Immunoglobulin lambda	3	0	0	5956700	0	0	2068100	104	482;1305	True;True	502;1354	6655;6656;6657;17354;17355;17356	8470;8471;8472;21711;21712;21713	8470;21711
sp|P01721|LV657_HUMAN	sp|P01721|LV657_HUMAN	2	2	2	sp|P01721|LV657_HUMAN Immunoglobulin lambda variable 6-57 OS=Homo sapiens OX=9606 GN=IGLV6-57 PE=1 SV=2	1	0	0	0	0	2046500	0	105	867;2008	True;True	903;2095	13314;13315;13316;13317;13318;13319;13320;13321;13322;25717;25718;25719	16945;16946;16947;16948;16949;16950;16951;16952;16953;31936;31937;31938	16950;31937
sp|P01743|HV146_HUMAN	sp|P01743|HV146_HUMAN	2	2	1	sp|P01743|HV146_HUMAN Immunoglobulin heavy variable 1-46 OS=Homo sapiens OX=9606 GN=IGHV1-46 PE=1 SV=2	1	0	0	0	0	1194300	0	106	507;2227	True;True	530;2319	7187;7188;7189;7190;29844;29845;29846;29847;29848;29849;29850;29851;29852;29853;29854;29855;29856;29857;29858	9218;9219;9220;9221;37385;37386;37387;37388;37389;37390;37391;37392;37393;37394;37395;37396;37397;37398;37399	9219;37387
sp|P01764|HV323_HUMAN	sp|P01764|HV323_HUMAN	4	1	1	sp|P01764|HV323_HUMAN Immunoglobulin heavy variable 3-23 OS=Homo sapiens OX=9606 GN=IGHV3-23 PE=1 SV=2	1	0	0	0	0	0	0	107	59;1058;1716;1966	False;False;True;False	61;1095;1778;2049;2050	1140;1141;1142;1143;1144;1145;1146;1147;14842;21927;21928;21929;25362;25363;25364;25365;25366;25367;25368;25369;25370;25371	1570;1571;1572;1573;1574;1575;1576;1577;18732;27078;27079;27080;31500;31501;31502;31503;31504;31505;31506;31507;31508;31509;31510	1573;18732;27079;31507	19	102
sp|P01780|HV307_HUMAN;sp|P01763|HV348_HUMAN;sp|P01762|HV311_HUMAN;sp|A0A0B4J1V1|HV321_HUMAN;tr|A0A075B7F0|A0A075B7F0_HUMAN;sp|P01766|HV313_HUMAN;sp|A0A0C4DH32|HV320_HUMAN;sp|A0A0B4J1X8|HV343_HUMAN	sp|P01780|HV307_HUMAN;sp|P01763|HV348_HUMAN;sp|P01762|HV311_HUMAN;sp|A0A0B4J1V1|HV321_HUMAN	5;4;4;4;2;2;2;2	3;2;2;2;1;1;1;1	2;1;1;1;0;0;0;0	sp|P01780|HV307_HUMAN Immunoglobulin heavy variable 3-7 OS=Homo sapiens OX=9606 GN=IGHV3-7 PE=1 SV=2;sp|P01763|HV348_HUMAN Immunoglobulin heavy variable 3-48 OS=Homo sapiens OX=9606 GN=IGHV3-48 PE=1 SV=2;sp|P01762|HV311_HUMAN Immunoglobulin heavy variable	8	0	0	0	0	0	0	108	60;1000;1058;1955;1956	False;True;False;True;True	62;1037;1095;2037;2038	1148;1149;1150;1151;1152;1153;1154;1155;1156;1157;1158;1159;1160;1161;1162;1163;1164;1165;1166;14423;14842;25263;25264;25265;25266;25267;25268;25269;25270;25271;25272;25273;25274;25275;25276;25277;25278;25279	1578;1579;1580;1581;1582;1583;1584;1585;1586;1587;1588;1589;1590;1591;1592;1593;1594;1595;1596;1597;1598;1599;1600;1601;1602;18200;18732;31394;31395;31396;31397;31398;31399;31400;31401;31402;31403;31404;31405;31406;31407;31408;31409;31410;31411	1582;18200;18732;31400;31411
sp|P01817|HV205_HUMAN	sp|P01817|HV205_HUMAN	1	1	1	sp|P01817|HV205_HUMAN Immunoglobulin heavy variable 2-5 OS=Homo sapiens OX=9606 GN=IGHV2-5 PE=1 SV=2	1	0	0	0	0	0	0	110	151	TRUE	156	2472	3194	3194
sp|P01833|PIGR_HUMAN	sp|P01833|PIGR_HUMAN	29	29	29	sp|P01833|PIGR_HUMAN Polymeric immunoglobulin receptor OS=Homo sapiens OX=9606 GN=PIGR PE=1 SV=4	1	0	0	0	0	0	0	111	30;31;36;91;324;394;395;958;959;1074;1088;1089;1263;1264;1416;1721;1722;1796;1855;1856;2051;2052;2105;2671;2672;2807;2968;3041;3042	True;True;True;True;True;True;True;True;True;True;True;True;True;True;True;True;True;True;True;True;True;True;True;True;True;True;True;True;True	31;32;37;95;335;405;406;995;996;1111;1127;1128;1309;1310;1471;1783;1784;1862;1935;1936;2138;2139;2192;2781;2782;2924;3091;3165;3166	550;551;928;929;1697;5015;5016;5017;5699;5700;5701;5702;14027;14028;14029;14030;14031;14032;14033;14034;14035;14036;14961;14962;14963;14964;15120;15121;15122;17072;17073;17074;17075;17076;17077;17078;17079;17080;17081;17082;17083;17084;17085;17086;17087;18421;18422;21944;21945;21946;23406;23407;23408;24211;24212;24213;24214;24215;24216;24217;24218;24219;24220;24221;26139;26140;26141;26142;26143;2…	808;809;1332;1333;2288;6511;6512;6513;7380;7381;7382;7383;7384;7385;7386;17730;17731;17732;17733;17734;17735;17736;17737;17738;17739;17740;17741;17742;17743;17744;18874;18875;18876;18877;18878;18879;18880;18881;19058;19059;19060;19061;21362;21363;21364;21365;21366;21367;21368;21369;21370;21371;21372;21373;21374;21375;21376;21377;21378;22912;22913;27095;27096;27097;29116;29117;29118;29119;29120;30…	808;809;1333;2288;6511;7381;7386;17732;17744;18877;19058;19061;21368;21377;22912;27095;27096;29118;30075;30080;32474;32477;33507;46004;46007;49187;51561;52773;52774
sp|P01834|IGKC_HUMAN;tr|A0A5H1ZRQ3|A0A5H1ZRQ3_HUMAN	sp|P01834|IGKC_HUMAN;tr|A0A5H1ZRQ3|A0A5H1ZRQ3_HUMAN	20;15	20;15	20;15	sp|P01834|IGKC_HUMAN Immunoglobulin kappa constant OS=Homo sapiens OX=9606 GN=IGKC PE=1 SV=2;tr|A0A5H1ZRQ3|A0A5H1ZRQ3_HUMAN Immunoglobulin kappa constant (Fragment) OS=Homo sapiens OX=9606 GN=IGKC PE=4 SV=1	2	0	0	0	0	2190100000	0	112	53;494;495;1120;2178;2179;2250;2271;2272;2660;2661;2662;2724;2725;2726;2872;2873;2959;2960;2961	True;True;True;True;True;True;True;True;True;True;True;True;True;True;True;True;True;True;True;True	55;516;517;1160;2269;2270;2342;2363;2364;2769;2770;2771;2838;2839;2840;2994;2995;3082;3083;3084	1090;1091;1092;1093;1094;6798;6799;6800;6801;6802;6803;6804;6805;6806;6807;6808;6809;6810;6811;6812;6813;6814;6815;6816;6817;6818;6819;6820;6821;6822;6823;6824;6825;6826;6827;6828;6829;6830;6831;6832;6833;6834;6835;6836;6837;6838;6839;6840;6841;6842;6843;6844;6845;6846;6847;6848;6849;6850;6851;6852;6853;6854;6855;6856;6857;6858;6859;6860;6861;6862;6863;6864;6865;6866;6867;6868;6869;6870;6871;6872…	1520;1521;1522;1523;1524;8629;8630;8631;8632;8633;8634;8635;8636;8637;8638;8639;8640;8641;8642;8643;8644;8645;8646;8647;8648;8649;8650;8651;8652;8653;8654;8655;8656;8657;8658;8659;8660;8661;8662;8663;8664;8665;8666;8667;8668;8669;8670;8671;8672;8673;8674;8675;8676;8677;8678;8679;8680;8681;8682;8683;8684;8685;8686;8687;8688;8689;8690;8691;8692;8693;8694;8695;8696;8697;8698;8699;8700;8701;8702;8703…	1521;8838;9082;19323;36650;36782;37589;37971;38376;45453;45895;45924;46834;46904;47154;49993;49998;51347;51432;51457
sp|P01859|IGHG2_HUMAN;tr|A0A286YEY4|A0A286YEY4_HUMAN	sp|P01859|IGHG2_HUMAN;tr|A0A286YEY4|A0A286YEY4_HUMAN	19;19	9;9	8;8	sp|P01859|IGHG2_HUMAN Immunoglobulin heavy constant gamma 2 OS=Homo sapiens OX=9606 GN=IGHG2 PE=1 SV=2;tr|A0A286YEY4|A0A286YEY4_HUMAN Immunoglobulin heavy constant gamma 2 (Fragment) OS=Homo sapiens OX=9606 GN=IGHG2 PE=1 SV=1	2	0	6787900	0	0	193430000	6054600	114	303;503;673;676;677;1010;1038;1049;1360;1769;1949;2381;2407;2609;2651;2950;2951;2952;2973	True;False;False;False;False;True;False;False;True;False;False;False;True;True;True;True;True;True;False	314;525;526;701;704;705;706;1047;1075;1086;1411;1833;2031;2480;2507;2716;2759;2760;3073;3074;3075;3096	4819;4820;4821;4822;4823;4824;4825;4826;4827;4828;4829;4830;4831;4832;4833;4834;4835;4836;4837;4838;4839;4840;4841;4842;4843;4844;4845;4846;4847;4848;4849;4850;4851;4852;4853;4854;4855;4856;4857;4858;7139;7140;7141;7142;7143;7144;7145;7146;7147;7148;7149;7150;7151;7152;7153;7154;7155;7156;7157;7158;7159;10418;10419;10420;10421;10422;10423;10424;10425;10426;10427;10428;10429;10430;10431;10432;1043…	6252;6253;6254;6255;6256;6257;6258;6259;6260;6261;6262;6263;6264;6265;6266;6267;6268;6269;6270;6271;6272;6273;6274;6275;6276;6277;6278;6279;6280;6281;6282;6283;6284;6285;6286;6287;6288;6289;6290;6291;6292;6293;6294;6295;6296;6297;6298;6299;6300;6301;6302;6303;6304;6305;6306;6307;6308;6309;6310;6311;6312;6313;6314;6315;6316;6317;6318;6319;6320;6321;6322;6323;6324;6325;6326;6327;6328;6329;6330;6331…	6288;9181;13295;13656;13674;18264;18452;18675;22271;27617;31336;40728;40994;44216;44682;51175;51204;51208;51584	75;76;77	131;237;276
sp|P01861|IGHG4_HUMAN;tr|A0A286YFJ8|A0A286YFJ8_HUMAN	sp|P01861|IGHG4_HUMAN;tr|A0A286YFJ8|A0A286YFJ8_HUMAN	14;14	6;6	6;6	sp|P01861|IGHG4_HUMAN Immunoglobulin heavy constant gamma 4 OS=Homo sapiens OX=9606 GN=IGHG4 PE=1 SV=1;tr|A0A286YFJ8|A0A286YFJ8_HUMAN Immunoglobulin heavy constant gamma 4 (Fragment) OS=Homo sapiens OX=9606 GN=IGHG4 PE=1 SV=1	2	0	4138900	4374100	0	310540000	4233300	116	503;672;956;1011;1038;1949;2407;2610;2655;2690;2947;2948;2949;3017	False;True;False;True;False;False;False;True;True;True;False;False;False;True	525;526;700;993;1048;1075;2031;2507;2717;2764;2802;3070;3071;3072;3141	7139;7140;7141;7142;7143;7144;7145;7146;7147;7148;7149;7150;7151;7152;7153;7154;7155;7156;7157;7158;7159;10416;10417;14015;14016;14017;14018;14019;14020;14021;14022;14023;14506;14507;14508;14509;14510;14511;14512;14513;14514;14515;14516;14636;14637;14638;14639;14640;14641;14642;14643;14644;14645;14646;14647;14648;14649;14650;14651;14652;14653;14654;14655;14656;14657;14658;14659;14660;14661;14662;…	9158;9159;9160;9161;9162;9163;9164;9165;9166;9167;9168;9169;9170;9171;9172;9173;9174;9175;9176;9177;9178;9179;9180;9181;9182;9183;9184;9185;9186;9187;9188;9189;13250;13251;17718;17719;17720;17721;17722;17723;17724;17725;17726;18302;18303;18304;18305;18306;18307;18308;18309;18310;18311;18312;18313;18314;18315;18316;18317;18318;18442;18443;18444;18445;18446;18447;18448;18449;18450;18451;18452;18453…	9181;13250;17723;18306;18452;31336;40994;44296;45250;46581;51089;51161;51168;52093	75	132
sp|P01871|IGHM_HUMAN;sp|P01871-2|IGHM_HUMAN	sp|P01871|IGHM_HUMAN;sp|P01871-2|IGHM_HUMAN	29;28	29;28	29;28	sp|P01871|IGHM_HUMAN Immunoglobulin heavy constant mu OS=Homo sapiens OX=9606 GN=IGHM PE=1 SV=4;sp|P01871-2|IGHM_HUMAN Isoform 2 of Immunoglobulin heavy constant mu OS=Homo sapiens OX=9606 GN=IGHM	2	0	0	0	0	371920000	0	117	391;698;700;701;886;887;1047;1048;1090;1091;1573;1755;1970;1971;1972;2063;2118;2303;2405;2745;2746;2888;2889;2917;2978;2979;3001;3002;3097	True;True;True;True;True;True;True;True;True;True;True;True;True;True;True;True;True;True;True;True;True;True;True;True;True;True;True;True;True	402;729;731;732;922;923;1084;1085;1129;1130;1633;1819;2055;2056;2057;2150;2205;2399;2505;2859;2860;3010;3011;3039;3101;3102;3124;3125;3222	5688;5689;5690;5691;5692;5693;5694;5695;10939;10940;10941;10942;10943;10944;10945;10946;10947;10948;10949;10950;10951;10952;10953;10954;10955;10956;10957;10959;10960;10961;10962;13453;13454;13455;13456;13457;13458;13459;13460;13461;13462;13463;13464;13465;13466;13467;13468;13469;13470;13471;13472;13473;13474;13475;13476;13477;13478;13479;13480;13481;13482;13483;13484;13485;14787;14788;15123;15124…	7367;7368;7369;7370;7371;7372;7373;7374;7375;7376;13961;13962;13963;13964;13965;13966;13967;13968;13969;13970;13971;13972;13973;13974;13975;13976;13977;13978;13979;13981;13982;13983;13984;17097;17098;17099;17100;17101;17102;17103;17104;17105;17106;17107;17108;17109;17110;17111;17112;17113;17114;17115;17116;17117;17118;17119;17120;17121;17122;17123;17124;17125;17126;17127;17128;17129;17130;17131;1…	7369;13970;13981;13983;17105;17136;18673;18674;19078;19110;25388;27547;31548;31640;31647;32669;33661;38991;40959;47363;47426;50312;50335;50787;51687;51707;51911;51936;53705
sp|P01876|IGHA1_HUMAN;tr|A0A286YEY1|A0A286YEY1_HUMAN	sp|P01876|IGHA1_HUMAN;tr|A0A286YEY1|A0A286YEY1_HUMAN	26;24	26;24	9;9	sp|P01876|IGHA1_HUMAN Immunoglobulin heavy constant alpha 1 OS=Homo sapiens OX=9606 GN=IGHA1 PE=1 SV=2;tr|A0A286YEY1|A0A286YEY1_HUMAN Immunoglobulin heavy constant alpha 1 (Fragment) OS=Homo sapiens OX=9606 GN=IGHA1 PE=1 SV=1	2	0	0	0	0	1249900000	0	118	354;434;435;519;625;926;955;1382;1469;1738;1872;1996;2045;2195;2196;2266;2267;2503;2504;2544;2616;2617;2693;2971;3050;3051	True;True;True;True;True;True;True;True;True;True;True;True;True;True;True;True;True;True;True;True;True;True;True;True;True;True	365;449;450;544;652;962;963;992;1433;1434;1526;1801;1952;2083;2132;2287;2288;2358;2359;2605;2606;2646;2723;2724;2805;3094;3174;3175	5256;5257;5258;5259;5260;5261;5262;5263;5264;5265;5266;5267;5268;5269;5270;5271;5272;5273;5274;5275;5276;5277;5278;5279;5280;5281;5282;5283;5284;5285;5286;5287;6192;6193;6194;6195;6196;6197;6198;6199;6200;6201;6202;6203;6204;6205;6206;6207;6208;6209;6210;6211;6212;6213;6214;6215;6216;6217;6218;6219;6220;6221;6222;6223;6224;6225;6226;6227;6228;6229;6230;6231;6232;6233;6234;6235;6236;6237;6238;6239…	6767;6768;6769;6770;6771;6772;6773;6774;6775;6776;6777;6778;6779;6780;6781;6782;6783;6784;6785;6786;6787;6788;6789;6790;6791;6792;6793;6794;6795;6796;6797;6798;6799;6800;6801;6802;6803;6804;6805;6806;6807;6808;6809;6810;6811;6812;6813;6814;6815;7949;7950;7951;7952;7953;7954;7955;7956;7957;7958;7959;7960;7961;7962;7963;7964;7965;7966;7967;7968;7969;7970;7971;7972;7973;7974;7975;7976;7977;7978;7979…	6810;7997;8000;9909;12717;17433;17717;22580;24193;27420;30251;31898;32345;36926;36953;37878;37951;42639;42648;43189;44373;44393;46586;51579;52817;52829	78	314
sp|P01877|IGHA2_HUMAN;tr|A0A286YEY5|A0A286YEY5_HUMAN	sp|P01877|IGHA2_HUMAN;tr|A0A286YEY5|A0A286YEY5_HUMAN	19;19	5;5	5;5	sp|P01877|IGHA2_HUMAN Immunoglobulin heavy constant alpha 2 OS=Homo sapiens OX=9606 GN=IGHA2 PE=1 SV=4;tr|A0A286YEY5|A0A286YEY5_HUMAN Immunoglobulin heavy constant alpha 2 (Fragment) OS=Homo sapiens OX=9606 GN=IGHA2 PE=1 SV=1	2	0	6203000	0	0	0	5816300	119	352;353;436;519;625;933;955;1383;1738;1873;1996;2046;2195;2266;2267;2849;2971;3050;3052	False;False;False;False;False;True;False;True;False;False;False;True;False;False;False;True;False;False;True	363;364;451;544;652;970;992;1435;1801;1953;2083;2133;2287;2358;2359;2969;3094;3174;3176	5242;5243;5244;5245;5246;5247;5248;5249;5250;5251;5252;5253;5254;5255;6244;6245;6246;6247;6248;6249;6250;6251;6252;6253;6254;6255;6256;6257;6258;6259;6260;6261;6262;6263;6264;6265;6266;6267;6268;6269;6270;6271;6272;6273;6274;7707;9904;13823;14014;18139;22179;24513;24514;24515;24516;24517;24518;24519;24520;24521;24522;24523;24524;24525;24526;24527;24528;24529;24530;24531;24532;24533;24534;24535;24…	6752;6753;6754;6755;6756;6757;6758;6759;6760;6761;6762;6763;6764;6765;6766;8005;8006;8007;8008;8009;8010;8011;8012;8013;8014;8015;8016;8017;8018;8019;8020;8021;8022;8023;8024;8025;8026;8027;8028;8029;8030;8031;8032;8033;8034;8035;8036;8037;9909;12717;17508;17717;22612;27420;30468;30469;30470;30471;30472;30473;30474;30475;30476;30477;30478;30479;30480;30481;30482;30483;30484;30485;30486;30487;3048…	6762;6766;8027;9909;12717;17508;17717;22612;27420;30552;31898;32424;36926;37878;37951;49535;51579;52817;52830
sp|P01880|IGHD_HUMAN;tr|A0A0A0MS09|A0A0A0MS09_HUMAN;sp|P01880-2|IGHD_HUMAN	sp|P01880|IGHD_HUMAN;tr|A0A0A0MS09|A0A0A0MS09_HUMAN;sp|P01880-2|IGHD_HUMAN	5;5;5	5;5;5	5;5;5	sp|P01880|IGHD_HUMAN Immunoglobulin heavy constant delta OS=Homo sapiens OX=9606 GN=IGHD PE=1 SV=3;tr|A0A0A0MS09|A0A0A0MS09_HUMAN Immunoglobulin heavy constant delta (Fragment) OS=Homo sapiens OX=9606 GN=IGHD PE=1 SV=1;sp|P01880-2|IGHD_HUMAN Isoform 2 of I	3	0	0	0	0	0	978330	120	197;2343;2602;2841;2855	True;True;True;True;True	204;2440;2709;2961;2975	3486;3487;3488;32238;35041;35042;35043;35044;35045;35046;35047;35048;39523;39524;39525;39526;39527;39528;39757;39758;39759;39760;39761;39762;39763	4572;4573;4574;40338;43659;43660;43661;43662;43663;43664;43665;43666;49472;49473;49474;49475;49476;49477;49748;49749;49750;49751;49752;49753;49754	4573;40338;43666;49474;49754
sp|P02042|HBD_HUMAN;tr|E9PFT6|E9PFT6_HUMAN;tr|E9PEW8|E9PEW8_HUMAN;CON__Q3SX09;tr|A0A0J9YWK4|A0A0J9YWK4_HUMAN;tr|C9JRG0|C9JRG0_HUMAN;CON__P02070;sp|P02100|HBE_HUMAN	sp|P02042|HBD_HUMAN;tr|E9PFT6|E9PFT6_HUMAN;tr|E9PEW8|E9PEW8_HUMAN	11;8;6;2;1;1;1;1	4;3;2;0;0;0;0;0	4;3;2;0;0;0;0;0	sp|P02042|HBD_HUMAN Hemoglobin subunit delta OS=Homo sapiens OX=9606 GN=HBD PE=1 SV=2;tr|E9PFT6|E9PFT6_HUMAN Hemoglobin subunit delta OS=Homo sapiens OX=9606 GN=HBD PE=1 SV=1;tr|E9PEW8|E9PEW8_HUMAN Hemoglobin subunit delta (Fragment) OS=Homo sapiens OX=960	8	0	0	0	0	3735900	0	121	785;1082;1449;1571;1625;1661;2782;2809;2835;2924;2925	True;True;False;False;True;False;False;False;True;False;False	818;1121;1505;1631;1685;1722;2898;2926;2955;3046;3047	11906;15071;18752;18753;18754;18755;18756;18757;18758;18759;18760;18761;18762;18763;18764;18765;18766;18767;18768;18769;18770;18771;18772;18773;18774;18775;18776;18777;18778;18779;18780;18781;18782;18783;18784;20398;20399;20400;20401;20402;20403;20404;20405;20981;20982;20983;20984;20985;20986;20987;20988;20989;20990;20991;20992;21473;21474;21475;21476;21477;21478;21479;21480;21481;21482;21483;214…	15100;19006;23335;23336;23337;23338;23339;23340;23341;23342;23343;23344;23345;23346;23347;23348;23349;23350;23351;23352;23353;23354;23355;23356;23357;23358;23359;23360;23361;23362;23363;23364;23365;23366;23367;25354;25355;25356;25357;25358;25359;25360;25361;25998;25999;26000;26001;26002;26003;26004;26005;26006;26007;26008;26009;26571;26572;26573;26574;26575;26576;26577;26578;26579;26580;26581;265…	15100;19006;23339;25357;26003;26580;48433;49216;49415;50863;50879	79	56
sp|P02647|APOA1_HUMAN;tr|F8W696|F8W696_HUMAN;CON__P15497	sp|P02647|APOA1_HUMAN;tr|F8W696|F8W696_HUMAN	39;32;1	39;32;1	39;32;1	sp|P02647|APOA1_HUMAN Apolipoprotein A-I OS=Homo sapiens OX=9606 GN=APOA1 PE=1 SV=1;tr|F8W696|F8W696_HUMAN Apolipoprotein A-I OS=Homo sapiens OX=9606 GN=APOA1 PE=1 SV=1	3	0	0	0	0	1726400000	0	122	70;116;138;139;241;431;432;433;484;537;685;686;687;714;1454;1464;1468;1565;1610;1611;1704;1705;1743;1744;1991;2056;2057;2058;2070;2532;2533;2740;2797;2798;2864;2865;2866;2879;2880	True;True;True;True;True;True;True;True;True;True;True;True;True;True;True;True;True;True;True;True;True;True;True;True;True;True;True;True;True;True;True;True;True;True;True;True;True;True;True	73;121;143;144;248;446;447;448;505;563;714;715;716;717;745;1510;1511;1521;1525;1625;1670;1671;1766;1767;1806;1807;1808;2078;2143;2144;2145;2157;2634;2635;2854;2914;2915;2985;2986;2987;2988;3001;3002	1542;1543;1544;1545;1546;1547;1548;1549;1550;1551;1552;1553;1554;2231;2232;2414;2415;2416;2417;3774;3775;3776;3777;3778;3779;3780;3781;3782;3783;3784;3785;3786;3787;3788;3789;3790;3791;3792;3793;3794;3795;3796;3797;3798;3799;3800;3801;3802;3803;3804;6091;6092;6093;6094;6095;6096;6097;6098;6099;6100;6101;6102;6103;6104;6105;6106;6107;6108;6109;6110;6111;6112;6113;6114;6115;6116;6117;6118;6119;6120…	2126;2127;2128;2129;2130;2131;2132;2133;2134;2135;2136;2137;2138;2139;2923;2924;3135;3136;3137;3138;4907;4908;4909;4910;4911;4912;4913;4914;4915;4916;4917;4918;4919;4920;4921;4922;4923;4924;4925;4926;4927;4928;4929;4930;4931;4932;4933;4934;4935;4936;4937;4938;4939;4940;4941;4942;4943;4944;4945;4946;4947;4948;4949;4950;4951;4952;7834;7835;7836;7837;7838;7839;7840;7841;7842;7843;7844;7845;7846;7847…	2134;2923;3136;3137;4929;7868;7898;7934;8493;10105;13791;13796;13818;14075;24067;24170;24181;25171;25877;25883;26950;26990;27455;27458;31860;32547;32573;32598;32737;42878;42895;47302;49097;49147;49905;49923;49939;50195;50215	80;81;82	110;136;172
sp|P02649|APOE_HUMAN;tr|H0Y7L5|H0Y7L5_HUMAN;tr|E9PEV4|E9PEV4_HUMAN;tr|E7ERP7|E7ERP7_HUMAN	sp|P02649|APOE_HUMAN;tr|H0Y7L5|H0Y7L5_HUMAN;tr|E9PEV4|E9PEV4_HUMAN;tr|E7ERP7|E7ERP7_HUMAN	10;6;5;5	10;6;5;5	10;6;5;5	sp|P02649|APOE_HUMAN Apolipoprotein E OS=Homo sapiens OX=9606 GN=APOE PE=1 SV=1;tr|H0Y7L5|H0Y7L5_HUMAN Apolipoprotein E (Fragment) OS=Homo sapiens OX=9606 GN=APOE PE=1 SV=2;tr|E9PEV4|E9PEV4_HUMAN Apolipoprotein E (Fragment) OS=Homo sapiens OX=9606 GN=APOE	4	0	0	0	0	3122000	0	123	19;136;288;476;938;1482;1550;1598;2233;2858	True;True;True;True;True;True;True;True;True;True	20;141;299;496;975;1539;1610;1658;2325;2978	484;485;486;487;488;489;490;491;492;493;494;495;496;2412;4628;4629;4630;4631;4632;4633;4634;4635;4636;4637;4638;4639;4640;4641;4642;6604;6605;6606;6607;6608;6609;6610;6611;6612;6613;6614;6615;13861;13862;13863;13864;13865;13866;19548;19549;19550;19551;19552;20168;20762;20763;29897;29898;29899;29900;29901;29902;29903;39814;39815;39816;39817;39818	739;740;741;742;743;744;745;746;747;748;749;750;751;3133;6016;6017;6018;6019;6020;6021;6022;6023;6024;6025;6026;6027;6028;6029;6030;8410;8411;8412;8413;8414;8415;8416;8417;8418;8419;8420;8421;17548;17549;17550;17551;17552;17553;24299;24300;24301;24302;24303;25070;25768;25769;37439;37440;37441;37442;37443;37444;37445;49815;49816;49817;49818;49819	739;3133;6017;8418;17550;24299;25070;25768;37439;49816	83;84	143;290
sp|P02652|APOA2_HUMAN;tr|V9GYM3|V9GYM3_HUMAN;tr|V9GYG9|V9GYG9_HUMAN;tr|V9GYE3|V9GYE3_HUMAN;tr|V9GYC1|V9GYC1_HUMAN;tr|V9GYS1|V9GYS1_HUMAN	sp|P02652|APOA2_HUMAN;tr|V9GYM3|V9GYM3_HUMAN;tr|V9GYG9|V9GYG9_HUMAN;tr|V9GYE3|V9GYE3_HUMAN	11;11;9;8;5;5	11;11;9;8;5;5	11;11;9;8;5;5	sp|P02652|APOA2_HUMAN Apolipoprotein A-II OS=Homo sapiens OX=9606 GN=APOA2 PE=1 SV=1;tr|V9GYM3|V9GYM3_HUMAN Apolipoprotein A-II OS=Homo sapiens OX=9606 GN=APOA2 PE=1 SV=1;tr|V9GYG9|V9GYG9_HUMAN Apolipoprotein A-II (Fragment) OS=Homo sapiens OX=9606 GN=APOA	6	0	0	0	0	368480000	0	124	109;663;664;665;693;1355;2299;2300;2358;2801;2802	True;True;True;True;True;True;True;True;True;True;True	114;690;691;692;693;724;1406;2394;2395;2456;2918;2919	2028;2029;2030;2031;2032;2033;2034;2035;2036;2037;2038;2039;2040;2041;2042;2043;2044;2045;2046;2047;2048;2049;2050;2051;2052;2053;2054;2055;2056;2057;2058;2059;2060;2061;2062;2063;2064;2065;2066;2067;2068;2069;2070;2071;2072;2073;2074;2075;10214;10215;10216;10217;10218;10219;10220;10221;10222;10223;10224;10225;10226;10227;10228;10229;10230;10231;10232;10233;10234;10235;10236;10237;10238;10239;102…	2662;2663;2664;2665;2666;2667;2668;2669;2670;2671;2672;2673;2674;2675;2676;2677;2678;2679;2680;2681;2682;2683;2684;2685;2686;2687;2688;2689;2690;2691;2692;2693;2694;2695;2696;2697;2698;2699;2700;2701;2702;2703;2704;2705;2706;2707;2708;2709;2710;2711;13039;13040;13041;13042;13043;13044;13045;13046;13047;13048;13049;13050;13051;13052;13053;13054;13055;13056;13057;13058;13059;13060;13061;13062;13063…	2711;13079;13114;13163;13922;22163;38962;38976;40499;49166;49177	85	49
sp|P02656|APOC3_HUMAN;tr|B0YIW2|B0YIW2_HUMAN	sp|P02656|APOC3_HUMAN;tr|B0YIW2|B0YIW2_HUMAN	5;5	5;5	5;5	sp|P02656|APOC3_HUMAN Apolipoprotein C-III OS=Homo sapiens OX=9606 GN=APOC3 PE=1 SV=1;tr|B0YIW2|B0YIW2_HUMAN Apolipoprotein C-III OS=Homo sapiens OX=9606 GN=APOC3 PE=1 SV=1	2	0	0	0	0	7672600	0	127	348;424;1101;1102;2455	True;True;True;True;True	359;439;1141;1142;2557	5202;5203;5204;5205;5206;5207;5208;5209;5210;5211;5212;5213;5214;5215;5216;5217;5218;5219;5220;5221;5222;5223;5224;5225;5226;5227;6039;6040;15248;15249;15250;15251;15252;15253;15254;15255;15256;15257;15258;15259;15260;15261;15262;15263;15264;15265;15266;15267;15268;15269;15270;33356	6712;6713;6714;6715;6716;6717;6718;6719;6720;6721;6722;6723;6724;6725;6726;6727;6728;6729;6730;6731;6732;6733;6734;6735;6736;6737;7781;7782;19199;19200;19201;19202;19203;19204;19205;19206;19207;19208;19209;19210;19211;19212;19213;19214;19215;19216;19217;19218;19219;19220;19221;41696	6715;7782;19204;19216;41696
sp|P02671|FIBA_HUMAN;sp|P02671-2|FIBA_HUMAN;tr|A0A087WUA0|A0A087WUA0_HUMAN	sp|P02671|FIBA_HUMAN;sp|P02671-2|FIBA_HUMAN;tr|A0A087WUA0|A0A087WUA0_HUMAN	4;4;2	4;4;2	4;4;2	sp|P02671|FIBA_HUMAN Fibrinogen alpha chain OS=Homo sapiens OX=9606 GN=FGA PE=1 SV=2;sp|P02671-2|FIBA_HUMAN Isoform 2 of Fibrinogen alpha chain OS=Homo sapiens OX=9606 GN=FGA;tr|A0A087WUA0|A0A087WUA0_HUMAN Fibrinogen alpha chain OS=Homo sapiens OX=9606 GN=	3	0	0	0	0	0	0	128	708;726;1006;1147	True;True;True;True	739;758;1043;1188	11009;11010;11186;11187;14443;14444;14445;14446;14447;16033;16034;16035	14031;14032;14250;14251;18220;18221;18222;18223;18224;20186;20187;20188	14032;14251;18224;20187
sp|P02675|FIBB_HUMAN;tr|D6REL8|D6REL8_HUMAN	sp|P02675|FIBB_HUMAN;tr|D6REL8|D6REL8_HUMAN	7;4	7;4	7;4	sp|P02675|FIBB_HUMAN Fibrinogen beta chain OS=Homo sapiens OX=9606 GN=FGB PE=1 SV=2;tr|D6REL8|D6REL8_HUMAN Fibrinogen beta chain OS=Homo sapiens OX=9606 GN=FGB PE=1 SV=1	2	0	0	0	0	0	0	129	118;464;465;1139;1985;2599;2600	True;True;True;True;True;True;True	123;484;485;1179;2072;2706;2707	2238;6539;6540;15944;15945;15946;15947;15948;15949;25619;35036;35037	2930;8344;8345;20094;20095;20096;20097;20098;20099;31829;43651;43652	2930;8344;8345;20099;31829;43651;43652
sp|P02679-2|FIBG_HUMAN;tr|C9JEU5|C9JEU5_HUMAN;sp|P02679|FIBG_HUMAN;tr|C9JC84|C9JC84_HUMAN;tr|C9JPQ9|C9JPQ9_HUMAN;tr|C9JU00|C9JU00_HUMAN	sp|P02679-2|FIBG_HUMAN;tr|C9JEU5|C9JEU5_HUMAN;sp|P02679|FIBG_HUMAN;tr|C9JC84|C9JC84_HUMAN	4;4;4;4;1;1	4;4;4;4;1;1	4;4;4;4;1;1	sp|P02679-2|FIBG_HUMAN Isoform Gamma-A of Fibrinogen gamma chain OS=Homo sapiens OX=9606 GN=FGG;tr|C9JEU5|C9JEU5_HUMAN Fibrinogen gamma chain OS=Homo sapiens OX=9606 GN=FGG PE=1 SV=1;sp|P02679|FIBG_HUMAN Fibrinogen gamma chain OS=Homo sapiens OX=9606 GN=FG	6	0	0	0	0	0	0	130	594;801;1232;2707	True;True;True;True	620;835;1276;2821	9640;9641;9642;9643;9644;9645;9646;11996;11997;11998;11999;12000;12001;16894;16895;16896;16897;16898;16899;37205;37206;37207	12398;12399;12400;12401;12402;12403;12404;15200;15201;15202;15203;15204;15205;21152;21153;21154;21155;21156;21157;46677;46678;46679	12404;15204;21156;46679
sp|P02741|CRP_HUMAN;sp|P02741-2|CRP_HUMAN;tr|Q5VVP7|Q5VVP7_HUMAN	sp|P02741|CRP_HUMAN	3;1;1	3;1;1	3;1;1	sp|P02741|CRP_HUMAN C-reactive protein OS=Homo sapiens OX=9606 GN=CRP PE=1 SV=1	3	0	0	0	0	0	0	131	699;1107;2040	True;True;True	730;1147;2127	10958;15291;15292;15293;25952	13980;19245;19246;19247;32225	13980;19245;32225
sp|P02743|SAMP_HUMAN	sp|P02743|SAMP_HUMAN	6	6	6	sp|P02743|SAMP_HUMAN Serum amyloid P-component OS=Homo sapiens OX=9606 GN=APCS PE=1 SV=2	1	0	0	0	0	2543700	0	132	291;463;1112;1329;1330;2768	True;True;True;True;True;True	302;483;1152;1379;1380;2882	4661;4662;4663;4664;4665;4666;4667;4668;4669;4670;4671;4672;4673;4674;6536;6537;6538;15316;15317;15318;15319;15320;15321;15322;15323;15324;15325;17628;17629;17630;17631;17632;17633;17634;17635;17636;17637;17638;17639;17640;17641;17642;17643;17644;17645;17646;17647;17648;38543;38544;38545;38546;38547;38548;38549;38550;38551;38552;38553	6050;6051;6052;6053;6054;6055;6056;6057;6058;6059;6060;6061;6062;6063;8341;8342;8343;19271;19272;19273;19274;19275;19276;19277;19278;19279;19280;21991;21992;21993;21994;21995;21996;21997;21998;21999;22000;22001;22002;22003;22004;22005;22006;22007;22008;22009;22010;22011;48324;48325;48326;48327;48328;48329;48330;48331;48332;48333;48334	6050;8343;19279;21991;21992;48326
sp|P02745|C1QA_HUMAN	sp|P02745|C1QA_HUMAN	3	3	3	sp|P02745|C1QA_HUMAN Complement C1q subcomponent subunit A OS=Homo sapiens OX=9606 GN=C1QA PE=1 SV=2	1	0	0	0	0	8003700	0	133	974;1003;1387	True;True;True	1011;1040;1439	14197;14198;14199;14200;14201;14202;14203;14204;14439;14440;18174;18175;18176;18177;18178;18179;18180;18181;18182;18183;18184;18185;18186;18187;18188;18189;18190;18191	17930;17931;17932;17933;17934;17935;17936;17937;18216;18217;22648;22649;22650;22651;22652;22653;22654;22655;22656;22657;22658;22659;22660;22661;22662;22663;22664;22665	17933;18216;22663
sp|P02747|C1QC_HUMAN	sp|P02747|C1QC_HUMAN	4	4	4	sp|P02747|C1QC_HUMAN Complement C1q subcomponent subunit C OS=Homo sapiens OX=9606 GN=C1QC PE=1 SV=3	1	0	0	0	0	1605600	0	135	830;831;2111;2598	True;True;True;True	864;865;2198;2705	12565;12566;12567;12568;12569;12570;12571;12572;12573;12574;27068;27069;35031;35032;35033;35034;35035	15933;15934;15935;15936;15937;15938;15939;15940;15941;15942;33605;33606;43646;43647;43648;43649;43650	15937;15942;33605;43646
sp|P02748|CO9_HUMAN;CON__Q3MHN2	sp|P02748|CO9_HUMAN	15;2	15;2	15;2	sp|P02748|CO9_HUMAN Complement component C9 OS=Homo sapiens OX=9606 GN=C9 PE=1 SV=2	2	0	0	0	0	17853000	0	136	122;123;315;521;782;891;1087;1742;1950;2039;2170;2287;2454;2487;2637	True;True;True;True;True;True;True;True;True;True;True;True;True;True;True	127;128;326;546;815;927;1126;1805;2032;2126;2260;2382;2556;2589;2744	2339;2340;2341;2342;2343;2344;2345;2346;2347;2348;2349;2350;2351;2352;2353;2354;2355;2356;2357;2358;4951;4952;7709;7710;7711;7712;7713;7714;7715;7716;7717;7718;7719;7720;11889;13506;13507;13508;13509;13510;13511;13512;13513;13514;15106;15107;15108;15109;15110;15111;15112;15113;15114;15115;15116;15117;15118;15119;22197;22198;22199;22200;22201;22202;22203;22204;22205;22206;22207;22208;22209;22210;2…	3045;3046;3047;3048;3049;3050;3051;3052;3053;3054;3055;3056;3057;3058;3059;3060;3061;3062;3063;3064;6430;6431;9911;9912;9913;9914;9915;9916;9917;9918;9919;9920;9921;9922;15078;17157;17158;17159;17160;17161;17162;17163;17164;17165;17166;19044;19045;19046;19047;19048;19049;19050;19051;19052;19053;19054;19055;19056;19057;27438;27439;27440;27441;27442;27443;27444;27445;27446;27447;27448;27449;27450;2…	3047;3064;6430;9915;15078;17162;19057;27438;31358;32223;36580;38883;41695;42435;44538
sp|P02749|APOH_HUMAN;tr|J3QRN2|J3QRN2_HUMAN;tr|J3QLI0|J3QLI0_HUMAN;tr|J3KS17|J3KS17_HUMAN;CON__P17690	sp|P02749|APOH_HUMAN;tr|J3QRN2|J3QRN2_HUMAN;tr|J3QLI0|J3QLI0_HUMAN	15;8;8;4;1	15;8;8;4;1	15;8;8;4;1	sp|P02749|APOH_HUMAN Beta-2-glycoprotein 1 OS=Homo sapiens OX=9606 GN=APOH PE=1 SV=3;tr|J3QRN2|J3QRN2_HUMAN Beta-2-glycoprotein 1 (Fragment) OS=Homo sapiens OX=9606 GN=APOH PE=1 SV=1;tr|J3QLI0|J3QLI0_HUMAN Beta-2-glycoprotein 1 (Fragment) OS=Homo sapiens O	5	0	0	0	0	75195000	0	137	242;261;323;337;338;421;608;804;1366;1378;2464;2509;2510;2713;3088	True;True;True;True;True;True;True;True;True;True;True;True;True;True;True	249;268;334;348;349;436;634;838;1417;1429;2566;2611;2612;2827;3212	3805;3806;3807;3808;3809;3810;3811;3812;3813;3814;3815;3816;3817;3818;3819;3820;3821;3822;3823;3824;3825;3826;3827;3828;3829;3830;3831;4012;4013;4014;5013;5014;5113;5114;5115;5116;5117;5118;5119;5120;5121;5122;5123;5124;5125;5126;5127;5128;5129;5130;5131;5132;5133;5134;5135;5136;5137;5138;5139;5140;5141;5142;5143;5144;5145;5146;5147;5148;5149;5150;5151;5152;5153;5154;5988;5989;5990;5991;5992;5993…	4953;4954;4955;4956;4957;4958;4959;4960;4961;4962;4963;4964;4965;4966;4967;4968;4969;4970;4971;4972;4973;4974;4975;4976;4977;4978;4979;4980;5176;5177;5178;6509;6510;6619;6620;6621;6622;6623;6624;6625;6626;6627;6628;6629;6630;6631;6632;6633;6634;6635;6636;6637;6638;6639;6640;6641;6642;6643;6644;6645;6646;6647;6648;6649;6650;6651;6652;6653;6654;6655;6656;6657;6658;6659;6660;6661;6662;6663;7727;7728…	4969;5176;6510;6630;6652;7736;12574;15210;22374;22450;41728;42665;42671;46718;53452
sp|P02750|A2GL_HUMAN	sp|P02750|A2GL_HUMAN	11	11	11	sp|P02750|A2GL_HUMAN Leucine-rich alpha-2-glycoprotein OS=Homo sapiens OX=9606 GN=LRG1 PE=1 SV=2	1	0	0	0	0	12867000	0	138	153;390;451;661;1036;1566;1692;1862;1863;2567;2694	True;True;True;True;True;True;True;True;True;True;True	158;401;467;688;1073;1626;1754;1942;1943;2670;2806	2476;5677;5678;5679;5680;5681;5682;5683;5684;5685;5686;5687;6452;6453;6454;6455;6456;6457;10202;10203;10204;10205;10206;10207;10208;14632;14633;14634;20273;20274;21691;21692;21693;21694;21695;21696;21697;21698;21699;21700;21701;21702;21703;21704;21705;21706;21707;21708;21709;21710;21711;21712;21713;21714;21715;21716;21717;21718;21719;24248;24249;24250;24251;24252;24253;24254;24255;24256;24257;242…	3198;7356;7357;7358;7359;7360;7361;7362;7363;7364;7365;7366;8252;8253;8254;8255;8256;8257;13027;13028;13029;13030;13031;13032;13033;18438;18439;18440;25178;25179;26817;26818;26819;26820;26821;26822;26823;26824;26825;26826;26827;26828;26829;26830;26831;26832;26833;26834;26835;26836;26837;26838;26839;26840;26841;26842;26843;26844;26845;26846;26847;26848;30108;30109;30110;30111;30112;30113;30114;301…	3198;7358;8253;13028;18439;25178;26839;30110;30138;43397;46594
sp|P02751-14|FINC_HUMAN;sp|P02751-1|FINC_HUMAN;sp|P02751-3|FINC_HUMAN;sp|P02751-8|FINC_HUMAN;sp|P02751|FINC_HUMAN;sp|P02751-7|FINC_HUMAN;sp|P02751-17|FINC_HUMAN;sp|P02751-9|FINC_HUMAN;sp|P02751-10|FINC_HUMAN;sp|P02751-5|FINC_HUMAN;sp|P02751-6|FINC_HUMAN;sp|P02751-13|FINC_HUMAN;sp|P02751-11|FINC_HUMAN;sp|P02751-4|FINC_HUMAN;sp|P02751-12|FINC_HUMAN;tr|H0Y7Z1|H0Y7Z1_HUMAN;sp|P02751-16|FINC_HUMAN;sp|…	sp|P02751-14|FINC_HUMAN;sp|P02751-1|FINC_HUMAN;sp|P02751-3|FINC_HUMAN;sp|P02751-8|FINC_HUMAN;sp|P02751|FINC_HUMAN;sp|P02751-7|FINC_HUMAN;sp|P02751-17|FINC_HUMAN;sp|P02751-9|FINC_HUMAN;sp|P02751-10|FINC_HUMAN;sp|P02751-5|FINC_HUMAN;sp|P02751-6|FINC_HUMAN;sp|P02751-13|FINC_HUMAN;sp|P02751-11|FINC_HUMAN;sp|P02751-4|FINC_HUMAN;sp|P02751-12|FINC_HUMAN;tr|H0Y7Z1|H0Y7Z1_HUMAN	51;51;51;51;50;50;50;50;50;49;49;49;47;46;43;28;9;8;5	51;51;51;51;50;50;50;50;50;49;49;49;47;46;43;28;9;8;5	51;51;51;51;50;50;50;50;50;49;49;49;47;46;43;28;9;8;5	sp|P02751-14|FINC_HUMAN Isoform 14 of Fibronectin OS=Homo sapiens OX=9606 GN=FN1;sp|P02751-1|FINC_HUMAN Isoform 1 of Fibronectin OS=Homo sapiens OX=9606 GN=FN1;sp|P02751-3|FINC_HUMAN Isoform 3 of Fibronectin OS=Homo sapiens OX=9606 GN=FN1;sp|P02751-8|FINC_	19	0	0	0	0	51155000	0	139	24;209;364;452;504;505;550;576;616;740;750;815;892;924;939;947;948;1007;1160;1320;1344;1397;1558;1607;1917;1918;1952;1960;1993;2009;2024;2069;2165;2395;2403;2411;2445;2446;2511;2520;2560;2684;2729;2742;2743;2846;2897;2922;2954;3064;3072	True;True;True;True;True;True;True;True;True;True;True;True;True;True;True;True;True;True;True;True;True;True;True;True;True;True;True;True;True;True;True;True;True;True;True;True;True;True;True;True;True;True;True;True;True;True;True;True;True;True;True	25;216;375;468;527;528;576;602;643;773;783;849;928;960;976;984;985;1044;1202;1370;1394;1450;1618;1667;1997;1998;2034;2042;2080;2096;2111;2156;2255;2494;2503;2511;2545;2546;2613;2622;2663;2794;2843;2856;2857;2966;3019;3044;3077;3188;3196	534;535;536;537;3520;5344;5345;5346;5347;5348;5349;5350;5351;5352;6458;6459;6460;6461;6462;6463;6464;6465;6466;6467;6468;7160;7161;7162;7163;7164;7165;7166;7167;7168;7169;7170;7171;7172;7173;7174;7175;7176;7177;7973;7974;8203;9852;9853;9854;9855;9856;11459;11460;11461;11462;11463;11526;11527;11528;11529;11530;11531;11532;11533;12424;12425;12426;12427;12428;12429;12430;12431;12432;12433;12434;1243…	789;790;791;792;4606;6873;6874;6875;6876;6877;6878;6879;6880;6881;6882;8258;8259;8260;8261;8262;8263;8264;8265;8266;8267;8268;9190;9191;9192;9193;9194;9195;9196;9197;9198;9199;9200;9201;9202;9203;9204;9205;9206;9207;9208;10219;10220;10488;12664;12665;12666;12667;12668;14580;14581;14582;14583;14584;14654;14655;14656;14657;14658;14659;14660;14661;15791;15792;15793;15794;15795;15796;15797;15798;1579…	789;4606;6882;8268;9203;9205;10220;10488;12667;14580;14656;15798;17180;17421;17560;17665;17678;18230;20398;21925;22076;22694;25096;25811;31005;31014;31362;31450;31875;31940;32095;32725;36560;40855;40945;41233;41598;41610;42709;42749;43330;46520;47169;47318;47326;49510;50534;50846;51222;53188;53262
sp|P02760|AMBP_HUMAN;tr|S4R471|S4R471_HUMAN;tr|S4R3Y4|S4R3Y4_HUMAN	sp|P02760|AMBP_HUMAN;tr|S4R471|S4R471_HUMAN	7;5;2	7;5;2	7;5;2	sp|P02760|AMBP_HUMAN Protein AMBP OS=Homo sapiens OX=9606 GN=AMBP PE=1 SV=1;tr|S4R471|S4R471_HUMAN Protein AMBP (Fragment) OS=Homo sapiens OX=9606 GN=AMBP PE=1 SV=1	3	0	0	0	0	10671000	0	141	82;715;748;931;2659;2926;2927	True;True;True;True;True;True;True	85;746;781;968;2768;3048;3049	1595;1596;1597;1598;1599;1600;1601;1602;1603;1604;1605;1606;1607;1608;1609;1610;1611;11049;11050;11051;11052;11053;11054;11055;11056;11057;11058;11059;11060;11061;11062;11498;11499;11500;11501;11502;11503;11504;11505;11506;11507;11508;11509;13798;13799;13800;13801;13802;13803;13804;13805;13806;13807;13808;13809;13810;13811;13812;13813;13814;13815;13816;36310;36311;36312;36313;36314;36315;36316;36…	2182;2183;2184;2185;2186;2187;2188;2189;2190;2191;2192;2193;2194;2195;2196;2197;2198;14076;14077;14078;14079;14080;14081;14082;14083;14084;14085;14086;14087;14088;14089;14624;14625;14626;14627;14628;14629;14630;14631;14632;14633;14634;14635;14636;14637;17482;17483;17484;17485;17486;17487;17488;17489;17490;17491;17492;17493;17494;17495;17496;17497;17498;17499;17500;45330;45331;45332;45333;45334;45…	2183;14080;14627;17486;45338;50881;50886
sp|P02763|A1AG1_HUMAN	sp|P02763|A1AG1_HUMAN	11	11	9	sp|P02763|A1AG1_HUMAN Alpha-1-acid glycoprotein 1 OS=Homo sapiens OX=9606 GN=ORM1 PE=1 SV=1	1	0	0	0	0	489660000	0	142	683;684;1980;1981;2224;2479;2686;2687;2970;3090;3091	True;True;True;True;True;True;True;True;True;True;True	712;713;2066;2067;2316;2581;2796;2797;2798;2799;3093;3214;3215	10730;10731;10732;10733;10734;10735;10736;10737;10738;10739;10740;10741;10742;10743;10744;10745;10746;10747;10748;10749;10750;10751;10752;10753;10754;10755;10756;10757;10758;10759;10760;10761;10762;10763;10764;10765;10766;10767;10768;25494;25495;25496;25497;25498;25499;25500;25501;25502;25503;25504;25505;25506;25507;25508;25509;25510;29833;29834;29835;29836;29837;29838;33935;33936;33937;33938;339…	13742;13743;13744;13745;13746;13747;13748;13749;13750;13751;13752;13753;13754;13755;13756;13757;13758;13759;13760;13761;13762;13763;13764;13765;13766;13767;13768;13769;13770;13771;13772;13773;13774;13775;13776;13777;13778;13779;13780;31697;31698;31699;31700;31701;31702;31703;31704;31705;31706;31707;31708;31709;31710;31711;31712;31713;37373;37374;37375;37376;37377;37378;42326;42327;42328;42329;423…	13768;13778;31698;31713;37378;42327;46547;46564;51575;53489;53592	88	129
sp|P02766|TTHY_HUMAN;tr|A0A087WT59|A0A087WT59_HUMAN;tr|A0A087WV45|A0A087WV45_HUMAN	sp|P02766|TTHY_HUMAN;tr|A0A087WT59|A0A087WT59_HUMAN;tr|A0A087WV45|A0A087WV45_HUMAN	11;9;7	11;9;7	11;9;7	sp|P02766|TTHY_HUMAN Transthyretin OS=Homo sapiens OX=9606 GN=TTR PE=1 SV=1;tr|A0A087WT59|A0A087WT59_HUMAN Transthyretin OS=Homo sapiens OX=9606 GN=TTR PE=1 SV=1;tr|A0A087WV45|A0A087WV45_HUMAN Transthyretin OS=Homo sapiens OX=9606 GN=TTR PE=1 SV=1	3	0	0	0	0	23117000	0	144	154;155;1068;1069;1352;2185;2186;2632;2633;3083;3084	True;True;True;True;True;True;True;True;True;True;True	159;160;1105;1106;1403;2276;2277;2739;2740;3207;3208	2477;2478;2479;2480;2481;2482;2483;2484;2485;2486;2487;2488;2489;2490;2491;2492;2493;2494;2495;2496;2497;2498;2499;2500;2501;2502;2503;2504;2505;2506;2507;2508;2509;2510;2511;2512;2513;2514;2515;2516;2517;2518;2519;2520;2521;2522;2523;2524;2525;2526;2527;2528;2529;2530;2531;2532;14909;14910;14911;14912;14913;14914;14915;14916;14917;14918;14919;14920;14921;14922;14923;14924;14925;14926;14927;14928…	3199;3200;3201;3202;3203;3204;3205;3206;3207;3208;3209;3210;3211;3212;3213;3214;3215;3216;3217;3218;3219;3220;3221;3222;3223;3224;3225;3226;3227;3228;3229;3230;3231;3232;3233;3234;3235;3236;3237;3238;3239;3240;3241;3242;3243;3244;3245;3246;3247;3248;3249;3250;3251;3252;3253;3254;3255;3256;3257;3258;3259;3260;3261;3262;3263;3264;3265;3266;3267;3268;3269;3270;18803;18804;18805;18806;18807;18808;188…	3217;3260;18846;18857;22115;36796;36822;44471;44498;53378;53417
sp|P02768|ALBU_HUMAN;CON__P02768-1;tr|A0A0C4DGB6|A0A0C4DGB6_HUMAN;tr|H0YA55|H0YA55_HUMAN;tr|B7WNR0|B7WNR0_HUMAN;tr|D6RHD5|D6RHD5_HUMAN;tr|C9JKR2|C9JKR2_HUMAN;sp|P02768-2|ALBU_HUMAN;tr|A0A087WWT3|A0A087WWT3_HUMAN;sp|P02768-3|ALBU_HUMAN;tr|H7C013|H7C013_HUMAN	sp|P02768|ALBU_HUMAN;CON__P02768-1;tr|A0A0C4DGB6|A0A0C4DGB6_HUMAN;tr|H0YA55|H0YA55_HUMAN;tr|B7WNR0|B7WNR0_HUMAN;tr|D6RHD5|D6RHD5_HUMAN;tr|C9JKR2|C9JKR2_HUMAN;sp|P02768-2|ALBU_HUMAN;tr|A0A087WWT3|A0A087WWT3_HUMAN;sp|P02768-3|ALBU_HUMAN	121;121;116;92;92;89;78;78;71;71;35	121;121;116;92;92;89;78;78;71;71;35	115;115;110;86;88;85;74;74;67;67;33	sp|P02768|ALBU_HUMAN Serum albumin OS=Homo sapiens OX=9606 GN=ALB PE=1 SV=2;;tr|A0A0C4DGB6|A0A0C4DGB6_HUMAN Serum albumin OS=Homo sapiens OX=9606 GN=ALB PE=1 SV=1;tr|H0YA55|H0YA55_HUMAN Serum albumin (Fragment) OS=Homo sapiens OX=9606 GN=ALB PE=1 SV=1;tr|B	11	0	0	0	0	38465000000	0	6	1;3;4;33;34;39;65;66;67;182;183;247;248;279;280;298;299;301;302;347;366;439;440;441;512;516;517;551;581;582;583;688;712;722;723;724;793;810;811;842;843;850;1129;1130;1134;1407;1435;1451;1452;1457;1470;1491;1492;1496;1497;1585;1586;1589;1747;1748;1770;1786;1787;1794;1795;1797;1798;1833;1834;1835;1866;1867;1983;1984;1994;1995;2012;2043;2044;2089;2090;2109;2110;2140;2141;2142;2143;2156;2157;2161;216…	True;True;True;True;True;True;True;True;True;True;True;True;True;True;True;True;True;True;True;True;True;True;True;True;True;True;True;True;True;True;True;True;True;True;True;True;True;True;True;True;True;True;True;True;True;True;True;True;True;True;True;True;True;True;True;True;True;True;True;True;True;True;True;True;True;True;True;True;True;True;True;True;True;True;True;True;True;True;True;True…	1;3;4;34;35;40;67;68;69;189;190;254;255;289;290;291;309;310;312;313;358;377;455;456;457;535;536;540;541;542;577;607;608;609;718;719;743;753;754;755;756;827;844;845;878;879;886;1169;1170;1174;1462;1490;1507;1508;1514;1527;1549;1550;1551;1555;1556;1645;1646;1649;1811;1812;1834;1850;1851;1858;1859;1860;1861;1863;1864;1905;1906;1907;1908;1909;1910;1946;1947;2069;2070;2071;2081;2082;2099;2130;2131;217…	16;17;18;19;20;21;22;23;24;25;26;27;28;29;30;31;32;33;35;36;37;38;39;40;41;42;43;44;45;46;47;48;49;50;51;52;53;54;55;56;57;58;59;60;61;62;63;64;65;66;67;68;69;70;71;72;73;74;75;76;77;78;79;80;81;82;83;84;85;86;87;88;89;90;91;92;93;94;95;96;97;98;99;100;10	17;18;19;20;21;22;23;24;25;26;27;28;29;30;31;32;33;34;35;37;38;39;40;41;42;43;44;45;46;47;48;49;50;51;52;53;54;55;56;57;58;59;60;61;62;63;64;65;66;67;68;69;70;71;72;73;74;75;76;77;78;79;80;81;82;83;84;85;86;87;88;89;90;91;92;93;94;95;96;97;98;99;100;101;1	25;131;251;814;892;1386;1694;2075;2118;3738;4267;5039;5041;5485;5928;6153;6159;6201;6250;6709;7119;8070;8120;8130;9302;9811;9906;10223;10506;11744;12212;13841;14069;14210;14237;14238;15169;15358;15762;16187;16192;16452;19522;19633;20025;22814;23143;23713;24037;24094;24204;24488;24581;24631;24669;25467;25468;25534;27463;27466;28158;28376;28780;28860;29028;29121;29159;29525;29753;29783;30149;30162;…	5;6;7;8;9;10	111;147;322;353;470;572
sp|P02774|VTDB_HUMAN;tr|D6RF35|D6RF35_HUMAN;sp|P02774-3|VTDB_HUMAN;sp|P02774-2|VTDB_HUMAN;tr|D6RBJ7|D6RBJ7_HUMAN;tr|D6RF20|D6RF20_HUMAN;CON__Q3MHN5;CON__ENSEMBL:ENSBTAP00000018229	sp|P02774|VTDB_HUMAN;tr|D6RF35|D6RF35_HUMAN;sp|P02774-3|VTDB_HUMAN;sp|P02774-2|VTDB_HUMAN;tr|D6RBJ7|D6RBJ7_HUMAN	32;32;32;24;21;8;6;6	32;32;32;24;21;8;6;6	32;32;32;24;21;8;6;6	sp|P02774|VTDB_HUMAN Vitamin D-binding protein OS=Homo sapiens OX=9606 GN=GC PE=1 SV=2;tr|D6RF35|D6RF35_HUMAN Vitamin D-binding protein OS=Homo sapiens OX=9606 GN=GC PE=1 SV=1;sp|P02774-3|VTDB_HUMAN Isoform 3 of Vitamin D-binding protein OS=Homo sapiens OX	8	0	0	0	0	256450000	0	145	558;589;646;650;651;741;747;844;1043;1044;1123;1142;1143;1144;1375;1379;1477;1484;1699;2176;2204;2205;2317;2441;2458;2534;2712;2714;2808;2824;2853;3080	True;True;True;True;True;True;True;True;True;True;True;True;True;True;True;True;True;True;True;True;True;True;True;True;True;True;True;True;True;True;True;True	584;615;673;677;678;774;780;880;1080;1081;1163;1183;1184;1185;1426;1430;1534;1541;1761;2267;2296;2297;2413;2541;2560;2636;2826;2828;2925;2941;2942;2973;3204	8055;8056;8057;8058;8059;8060;8061;8062;8063;8064;8065;8066;8067;8068;8069;8070;9542;9543;9544;9545;9546;9547;9548;9549;9550;9551;9552;9553;9554;9555;9556;9557;9558;9559;9560;9561;9562;9563;9564;9565;9566;9567;9568;9569;9570;9571;9572;9573;9574;9575;9576;9577;9578;9579;9580;9581;9582;9583;10048;10049;10086;10087;10088;10089;10090;10091;10092;10093;10094;10095;10096;10097;10098;10099;10100;10101;1…	10318;10319;10320;10321;10322;10323;10324;10325;10326;10327;10328;10329;10330;10331;10332;10333;10334;12283;12284;12285;12286;12287;12288;12289;12290;12291;12292;12293;12294;12295;12296;12297;12298;12299;12300;12301;12302;12303;12304;12305;12306;12307;12308;12309;12310;12311;12312;12313;12314;12315;12316;12317;12318;12319;12320;12321;12322;12323;12324;12325;12326;12327;12328;12329;12330;12331;123…	10323;12286;12873;12919;12940;14589;14623;16206;18645;18655;19387;20134;20158;20174;22440;22458;24244;24312;26920;36625;37277;37285;39195;41490;41705;42900;46710;46730;49188;49332;49736;53367	90	343
sp|P02775|CXCL7_HUMAN	sp|P02775|CXCL7_HUMAN	5	5	5	sp|P02775|CXCL7_HUMAN Platelet basic protein OS=Homo sapiens OX=9606 GN=PPBP PE=1 SV=3	1	0	0	0	0	9676400	0	146	575;988;1083;1084;1895	True;True;True;True;True	601;1025;1122;1123;1975	8202;14292;14293;14294;14295;14296;14297;14298;14299;14300;14301;14302;14303;14304;14305;14306;14307;14308;14309;14310;14311;14312;14313;14314;14315;14316;14317;14318;14319;14320;14321;14322;15072;15073;15074;15075;15076;15077;15078;15079;15080;15081;15082;15083;15084;15085;15086;15087;15088;15089;15090;15091;15092;15093;24762;24763;24764;24765;24766;24767;24768	10487;18026;18027;18028;18029;18030;18031;18032;18033;18034;18035;18036;18037;18038;18039;18040;18041;18042;18043;18044;18045;18046;18047;18048;18049;18050;18051;18052;18053;18054;18055;18056;18057;19007;19008;19009;19010;19011;19012;19013;19014;19015;19016;19017;19018;19019;19020;19021;19022;19023;19024;19025;19026;19027;19028;30778;30779;30780;30781;30782;30783;30784	10487;18029;19012;19026;30782
sp|P02776|PLF4_HUMAN;sp|P10720|PF4V_HUMAN	sp|P02776|PLF4_HUMAN	4;1	4;1	4;1	sp|P02776|PLF4_HUMAN Platelet factor 4 OS=Homo sapiens OX=9606 GN=PF4 PE=1 SV=2	2	0	0	0	0	2299900	4126600	147	108;1191;1192;1394	True;True;True;True	113;1235;1236;1447	2020;2021;2022;2023;2024;2025;2026;2027;16661;16662;16663;16664;16665;16666;16667;16668;16669;16670;16671;16672;16673;16674;16675;16676;16677;16678;18214;18215	2654;2655;2656;2657;2658;2659;2660;2661;20894;20895;20896;20897;20898;20899;20900;20901;20902;20903;20904;20905;20906;20907;20908;20909;20910;20911;20912;20913;22688;22689	2658;20901;20913;22689
sp|P02787|TRFE_HUMAN;tr|H7C5E8|H7C5E8_HUMAN;tr|C9JVG0|C9JVG0_HUMAN;tr|C9JB55|C9JB55_HUMAN;tr|F8WCI6|F8WCI6_HUMAN;tr|F8WEK9|F8WEK9_HUMAN;CON__Q2HJF0	sp|P02787|TRFE_HUMAN	74;11;9;6;6;5;1	74;11;9;6;6;5;1	73;10;9;6;6;5;0	sp|P02787|TRFE_HUMAN Serotransferrin OS=Homo sapiens OX=9606 GN=TF PE=1 SV=3	7	0	0	0	0	1178400000	0	148	47;119;200;236;305;316;317;318;334;335;360;368;386;387;426;447;448;450;475;478;479;483;528;529;530;560;561;562;563;586;587;601;602;604;769;770;771;1146;1155;1156;1157;1206;1272;1274;1275;1357;1365;1425;1426;1436;1487;1488;1562;1587;1588;1851;1912;1913;1919;1968;2097;2189;2239;2297;2298;2347;2348;2417;2418;2419;2453;3043;3044;3045	True;True;True;True;True;True;True;True;True;True;True;True;True;True;True;True;True;True;True;True;True;True;True;True;True;True;True;True;True;True;True;True;True;True;True;True;True;True;True;True;True;True;True;True;True;True;True;True;True;True;True;True;True;True;True;True;True;True;True;True;True;True;True;True;True;True;True;True;True;True;True;True;True;True	49;124;207;243;316;327;328;329;345;346;371;379;397;398;441;463;464;466;495;498;499;503;504;553;554;555;586;587;588;589;612;613;627;628;630;802;803;804;1187;1196;1197;1198;1250;1320;1321;1323;1324;1408;1416;1480;1481;1491;1544;1545;1546;1622;1647;1648;1929;1930;1992;1993;1999;2053;2184;2280;2331;2392;2393;2444;2445;2517;2518;2519;2554;2555;3167;3168;3169	1011;1012;1013;1014;1015;1016;1017;1018;1019;1020;1021;1022;1023;1024;1025;1026;1027;1028;1029;1030;1031;1032;1033;1034;1035;1036;1037;1038;1039;1040;1041;1042;1043;1044;1045;1046;1047;1048;2239;2240;2241;2242;2243;2244;2245;2246;2247;2248;2249;2250;2251;2252;2253;2254;2255;2256;2257;2258;2259;2260;2261;2262;2263;2264;2265;2266;2267;2268;2269;2270;2271;2272;2273;2274;2275;2276;2277;2278;2279;2280…	1428;1429;1430;1431;1432;1433;1434;1435;1436;1437;1438;1439;1440;1441;1442;1443;1444;1445;1446;1447;1448;1449;1450;1451;1452;1453;1454;1455;1456;1457;1458;1459;1460;1461;1462;1463;1464;1465;1466;1467;1468;1469;1470;1471;1472;1473;1474;1475;1476;1477;1478;2931;2932;2933;2934;2935;2936;2937;2938;2939;2940;2941;2942;2943;2944;2945;2946;2947;2948;2949;2950;2951;2952;2953;2954;2955;2956;2957;2958;2959…	1430;2953;4580;4861;6342;6434;6447;6449;6587;6614;6850;7144;7303;7350;7802;8180;8187;8246;8402;8424;8447;8473;10015;10026;10035;10346;10363;10393;10432;12222;12260;12438;12453;12522;14874;14934;14952;20181;20271;20311;20319;20964;21460;21481;21486;22233;22355;22995;23025;23184;24320;24345;25130;25472;25489;30052;30856;30954;31018;31535;33374;36882;37511;38937;38959;40361;40366;41269;41317;41335;4…	91;92;93;94;95	128;332;401;483;518
sp|P02788-2|TRFL_HUMAN;tr|E7EQB2|E7EQB2_HUMAN;tr|E7ER44|E7ER44_HUMAN;sp|P02788|TRFL_HUMAN;tr|C9JCF5|C9JCF5_HUMAN	sp|P02788-2|TRFL_HUMAN;tr|E7EQB2|E7EQB2_HUMAN;tr|E7ER44|E7ER44_HUMAN;sp|P02788|TRFL_HUMAN	26;26;26;26;6	26;26;26;26;6	25;25;25;25;6	sp|P02788-2|TRFL_HUMAN Isoform DeltaLf of Lactotransferrin OS=Homo sapiens OX=9606 GN=LTF;tr|E7EQB2|E7EQB2_HUMAN Lactotransferrin (Fragment) OS=Homo sapiens OX=9606 GN=LTF PE=1 SV=1;tr|E7ER44|E7ER44_HUMAN Lactotransferrin OS=Homo sapiens OX=9606 GN=LTF PE=	5	0	0	0	0	0	0	149	32;333;385;449;490;557;709;772;789;849;964;1198;1364;1386;1466;1467;1706;1910;2354;2378;2540;2956;2957;3046;3047;3107	True;True;True;True;True;True;True;True;True;True;True;True;True;True;True;True;True;True;True;True;True;True;True;True;True;True	33;344;396;465;512;583;740;805;823;885;1001;1242;1415;1438;1523;1524;1768;1990;2452;2477;2642;3079;3080;3170;3171;3233	552;553;5070;5071;5072;5635;5636;6412;6413;6762;6763;6764;6765;8054;11011;11012;11013;11014;11784;11963;11964;12808;14067;16686;16687;17925;17926;18171;18172;18173;19426;19427;19428;19429;19430;21846;21847;24826;24827;24828;32312;32552;32553;34596;34597;41058;41059;41060;42407;42408;42409;42410;43178;43179	810;811;6571;6572;6573;7297;7298;8190;8191;8591;8592;8593;8594;8595;8596;10317;14033;14034;14035;14036;14953;15163;15164;16225;17785;20921;20922;22350;22351;22645;22646;22647;24173;24174;24175;24176;24177;24178;24179;26996;26997;30844;30845;30846;40416;40709;40710;40711;43176;43177;51229;51230;51231;52808;52809;52810;52811;53810;53811	811;6572;7297;8190;8592;10317;14034;14953;15164;16225;17785;20921;22350;22647;24175;24178;26997;30845;40416;40709;43176;51229;51231;52809;52811;53810
sp|P02790|HEMO_HUMAN;tr|Q9BS19|Q9BS19_HUMAN	sp|P02790|HEMO_HUMAN	24;11	24;11	24;11	sp|P02790|HEMO_HUMAN Hemopexin OS=Homo sapiens OX=9606 GN=HPX PE=1 SV=2	2	0	0	0	0	545450000	0	150	331;398;533;729;745;778;779;929;930;968;1513;1653;1654;1808;1817;1874;2053;2147;2153;2255;2320;2321;2719;3105	True;True;True;True;True;True;True;True;True;True;True;True;True;True;True;True;True;True;True;True;True;True;True;True	342;409;558;559;761;778;811;812;966;967;1005;1572;1714;1715;1874;1883;1954;2140;2234;2241;2347;2416;2417;2833;3230	5049;5050;5051;5052;5053;5054;5055;5056;5057;5058;5059;5060;5061;5062;5063;5064;5065;5066;5067;5068;5706;7820;7821;7822;7823;7824;7825;7826;7827;7828;7829;7830;7831;7832;11203;11204;11205;11206;11207;11208;11209;11210;11211;11212;11213;11214;11215;11216;11217;11218;11219;11220;11221;11222;11223;11224;11225;11226;11227;11228;11229;11230;11231;11232;11233;11234;11235;11236;11237;11238;11239;11240;1…	6549;6550;6551;6552;6553;6554;6555;6556;6557;6558;6559;6560;6561;6562;6563;6564;6565;6566;6567;6568;6569;7390;10038;10039;10040;10041;10042;10043;10044;10045;10046;10047;10048;10049;10050;14267;14268;14269;14270;14271;14272;14273;14274;14275;14276;14277;14278;14279;14280;14281;14282;14283;14284;14285;14286;14287;14288;14289;14290;14291;14292;14293;14294;14295;14296;14297;14298;14299;14300;14301;1…	6560;7390;10043;14270;14620;14984;15026;17460;17481;17841;24754;26414;26475;29232;29424;30587;32480;35581;35613;37623;39240;39257;46790;53762	96;97	177;229
sp|P02808|STAT_HUMAN	sp|P02808|STAT_HUMAN	1	1	1	sp|P02808|STAT_HUMAN Statherin OS=Homo sapiens OX=9606 GN=STATH PE=1 SV=2	1	0	0	0	0	0	0	151	802	TRUE	836	12002	15206	15206
sp|P02812|PRB2_HUMAN	sp|P02812|PRB2_HUMAN	2	1	1	sp|P02812|PRB2_HUMAN Basic salivary proline-rich protein 2 OS=Homo sapiens OX=9606 GN=PRB2 PE=1 SV=3	1	0	0	0	0	0	0	152	2363;2373	False;True	2461;2472	32430;32513;32514;32515	40551;40641;40642;40643;40644;40645;40646;40647	40551;40642
sp|P02814|SMR3B_HUMAN	sp|P02814|SMR3B_HUMAN	3	3	3	sp|P02814|SMR3B_HUMAN Submaxillary gland androgen-regulated protein 3B OS=Homo sapiens OX=9606 GN=SMR3B PE=1 SV=2	1	0	0	0	0	0	0	153	1037;1042;1284	True;True;True	1074;1079;1333	14635;14734;14735;14736;14737;14738;14739;14740;14741;14742;14743;14744;14745;14746;14747;14748;14749;14750;14751;14752;14753;14754;14755;14756;17246;17247;17248;17249;17250;17251;17252;17253;17254;17255;17256;17257;17258;17259;17260;17261;17262;17263;17264;17265;17266;17267;17268;17269;17270;17271;17272;17273;17274;17275;17276;17277;17278;17279;17280	18441;18599;18600;18601;18602;18603;18604;18605;18606;18607;18608;18609;18610;18611;18612;18613;18614;18615;18616;18617;18618;18619;18620;18621;18622;18623;18624;18625;18626;18627;18628;18629;18630;18631;18632;18633;18634;18635;18636;18637;18638;18639;18640;18641;18642;21576;21577;21578;21579;21580;21581;21582;21583;21584;21585;21586;21587;21588;21589;21590;21591;21592;21593;21594;21595;21596;215…	18441;18606;21614
sp|P03952|KLKB1_HUMAN;tr|H0YAC1|H0YAC1_HUMAN;tr|E9PBC5|E9PBC5_HUMAN;sp|P03951-2|FA11_HUMAN;sp|P03951|FA11_HUMAN	sp|P03952|KLKB1_HUMAN;tr|H0YAC1|H0YAC1_HUMAN;tr|E9PBC5|E9PBC5_HUMAN	6;6;4;1;1	6;6;4;1;1	6;6;4;1;1	sp|P03952|KLKB1_HUMAN Plasma kallikrein OS=Homo sapiens OX=9606 GN=KLKB1 PE=1 SV=1;tr|H0YAC1|H0YAC1_HUMAN Plasma kallikrein (Fragment) OS=Homo sapiens OX=9606 GN=KLKB1 PE=1 SV=1;tr|E9PBC5|E9PBC5_HUMAN Plasma kallikrein OS=Homo sapiens OX=9606 GN=KLKB1 PE=1	5	0	0	0	0	405410	0	154	1190;1345;2010;2698;2822;2828	True;True;True;True;True;True	1234;1395;2097;2812;2939;2947	16653;16654;16655;16656;16657;16658;16659;16660;17716;17717;25722;25723;37158;37159;37160;37161;39389;39390;39447;39448	20886;20887;20888;20889;20890;20891;20892;20893;22082;22083;31941;31942;46630;46631;46632;46633;49328;49329;49389;49390	20887;22083;31942;46632;49328;49390
sp|P04003|C4BPA_HUMAN;tr|A6PVY5|A6PVY5_HUMAN;tr|F2Z2V7|F2Z2V7_HUMAN	sp|P04003|C4BPA_HUMAN	24;3;1	24;3;1	24;3;1	sp|P04003|C4BPA_HUMAN C4b-binding protein alpha chain OS=Homo sapiens OX=9606 GN=C4BPA PE=1 SV=2	3	0	0	0	0	35878000	0	155	309;312;564;856;1073;1095;1103;1152;1419;1420;1439;1720;1735;1819;1992;2026;2106;2107;2282;2283;2380;2675;2676;3079	True;True;True;True;True;True;True;True;True;True;True;True;True;True;True;True;True;True;True;True;True;True;True;True	320;323;590;892;1110;1134;1143;1193;1474;1475;1494;1782;1798;1885;2079;2113;2193;2194;2377;2378;2479;2785;2786;3203	4892;4933;8160;8161;8162;8163;8164;8165;8166;8167;8168;8169;8170;8171;8172;8173;8174;8175;13110;13111;13112;13113;13114;13115;13116;13117;13118;13119;13120;13121;14960;15166;15167;15168;15169;15271;15272;16053;16054;16055;16056;16057;16058;16059;16060;16061;16062;16063;16064;16065;16066;16067;16068;16069;16070;18449;18450;18451;18452;18631;18632;18633;18634;21942;21943;22145;22146;22147;22148;221…	6371;6412;10445;10446;10447;10448;10449;10450;10451;10452;10453;10454;10455;10456;10457;10458;10459;10460;16676;16677;16678;16679;16680;16681;16682;16683;16684;16685;16686;16687;18873;19117;19118;19119;19120;19222;19223;20207;20208;20209;20210;20211;20212;20213;20214;20215;20216;20217;20218;20219;20220;20221;20222;20223;20224;20225;22941;22942;22943;22944;23198;23199;23200;23201;27093;27094;27385…	6371;6412;10447;16677;18873;19117;19223;20223;22941;22944;23198;27094;27391;29445;31867;32118;33510;33514;38820;38832;40714;46062;46073;53355
sp|P04004|VTNC_HUMAN;tr|H0YJW9|H0YJW9_HUMAN;CON__Q3ZBS7;tr|F5GX75|F5GX75_HUMAN	sp|P04004|VTNC_HUMAN	10;2;2;1	10;2;2;1	10;2;2;1	sp|P04004|VTNC_HUMAN Vitronectin OS=Homo sapiens OX=9606 GN=VTN PE=1 SV=1	4	0	0	0	0	4168800	4653300	156	328;523;524;781;1025;1056;1342;1578;1825;2285	True;True;True;True;True;True;True;True;True;True	339;548;549;814;1062;1093;1392;1638;1895;2380	5027;5028;5029;5030;5031;5032;5033;5034;5035;5036;5037;5038;5039;5040;5041;5042;5043;5044;7727;7728;7729;7730;7731;7732;7733;7734;7735;7736;7737;7738;7739;7740;7741;7742;7743;11875;11876;11877;11878;11879;11880;11881;11882;11883;11884;11885;11886;11887;11888;14577;14830;14831;14832;14833;14834;14835;14836;14837;14838;14839;14840;17703;20459;20460;20461;20462;23714;30975;30976;30977;30978;30979;30…	6523;6524;6525;6526;6527;6528;6529;6530;6531;6532;6533;6534;6535;6536;6537;6538;6539;6540;6541;6542;6543;6544;9929;9930;9931;9932;9933;9934;9935;9936;9937;9938;9939;9940;9941;9942;9943;9944;9945;9946;15058;15059;15060;15061;15062;15063;15064;15065;15066;15067;15068;15069;15070;15071;15072;15073;15074;15075;15076;15077;18381;18720;18721;18722;18723;18724;18725;18726;18727;18728;18729;18730;22069;2…	6542;9940;9945;15059;18381;18721;22069;25420;29475;38855	98;99	359;422
sp|P04040|CATA_HUMAN	sp|P04040|CATA_HUMAN	6	6	6	sp|P04040|CATA_HUMAN Catalase OS=Homo sapiens OX=9606 GN=CAT PE=1 SV=3	1	0	0	0	0	0	0	157	13;52;92;913;1551;1875	True;True;True;True;True;True	14;54;96;949;1611;1955	338;1088;1089;1698;13699;20169;20170;24584	545;1518;1519;2289;17380;25071;25072;30589	545;1519;2289;17380;25072;30589
sp|P04080|CYTB_HUMAN;tr|A0A1W2PQG6|A0A1W2PQG6_HUMAN;tr|A0A1W2PS52|A0A1W2PS52_HUMAN	sp|P04080|CYTB_HUMAN	3;1;1	3;1;1	3;1;1	sp|P04080|CYTB_HUMAN Cystatin-B OS=Homo sapiens OX=9606 GN=CSTB PE=1 SV=2	3	0	0	0	0	0	0	160	2379;2757;2787	True;True;True	2478;2871;2903	32554;32555;38438;39067;39068;39069;39070	40712;40713;48207;48982;48983;48984;48985	40713;48207;48984
sp|P04083|ANXA1_HUMAN;tr|Q5T3N1|Q5T3N1_HUMAN;tr|Q5T3N0|Q5T3N0_HUMAN	sp|P04083|ANXA1_HUMAN;tr|Q5T3N1|Q5T3N1_HUMAN;tr|Q5T3N0|Q5T3N0_HUMAN	5;5;4	5;5;4	5;5;4	sp|P04083|ANXA1_HUMAN Annexin A1 OS=Homo sapiens OX=9606 GN=ANXA1 PE=1 SV=2;tr|Q5T3N1|Q5T3N1_HUMAN Annexin (Fragment) OS=Homo sapiens OX=9606 GN=ANXA1 PE=1 SV=1;tr|Q5T3N0|Q5T3N0_HUMAN Annexin (Fragment) OS=Homo sapiens OX=9606 GN=ANXA1 PE=1 SV=1	3	0	0	0	0	0	0	161	179;963;1005;1092;1093	True;True;True;True;True	186;1000;1042;1131;1132	2810;14066;14442;15160;15161	3663;17784;18219;19111;19112	3663;17784;18219;19111;19112
sp|P04114|APOB_HUMAN;tr|A8MUN2|A8MUN2_HUMAN;CON__ENSEMBL:ENSBTAP00000032840	sp|P04114|APOB_HUMAN	158;36;3	158;36;3	158;36;3	sp|P04114|APOB_HUMAN Apolipoprotein B-100 OS=Homo sapiens OX=9606 GN=APOB PE=1 SV=2	3	0	0	0	0	434480000	0	162	9;51;54;72;114;180;186;208;215;216;225;243;245;246;250;257;259;283;358;381;382;419;420;422;423;445;584;588;657;679;730;744;751;774;790;806;839;847;859;881;932;941;981;984;1019;1029;1117;1118;1119;1122;1154;1161;1177;1178;1180;1193;1209;1228;1233;1243;1255;1256;1273;1285;1308;1312;1314;1332;1389;1406;1415;1460;1465;1474;1480;1499;1505;1512;1514;1515;1582;1599;1658;1665;1670;1679;1685;1686;1688;173…	True;True;True;True;True;True;True;True;True;True;True;True;True;True;True;True;True;True;True;True;True;True;True;True;True;True;True;True;True;True;True;True;True;True;True;True;True;True;True;True;True;True;True;True;True;True;True;True;True;True;True;True;True;True;True;True;True;True;True;True;True;True;True;True;True;True;True;True;True;True;True;True;True;True;True;True;True;True;True;True…	9;10;53;56;75;119;187;193;215;222;223;232;250;252;253;257;264;266;294;369;392;393;434;435;437;438;461;610;614;684;708;762;777;784;807;824;840;875;883;895;917;969;978;1018;1021;1056;1066;1157;1158;1159;1162;1195;1203;1220;1221;1224;1237;1253;1272;1277;1287;1300;1301;1322;1334;1357;1361;1363;1382;1441;1461;1470;1517;1522;1531;1537;1558;1564;1571;1573;1574;1642;1659;1719;1726;1732;1741;1747;1748;175…	230;231;232;233;234;235;236;237;1082;1083;1084;1085;1086;1087;1095;1558;1559;1560;1561;1562;1563;1564;1565;1566;1567;1568;1569;2188;2189;2190;2191;2192;2193;2194;2195;2196;2197;2198;2199;2200;2201;2202;2203;2204;2205;2811;2812;2813;2814;2815;2816;2817;3359;3519;3579;3580;3581;3582;3583;3584;3585;3676;3677;3678;3679;3680;3681;3682;3683;3832;3833;3834;3835;3836;3837;3838;3839;3840;3841;3842;3843;38…	301;302;303;304;305;306;307;308;1512;1513;1514;1515;1516;1517;1525;2145;2146;2147;2148;2149;2150;2151;2152;2153;2154;2155;2156;2873;2874;2875;2876;2877;2878;2879;2880;2881;2882;2883;2884;2885;2886;2887;2888;2889;2890;2891;2892;3664;3665;3666;3667;3668;3669;3670;4365;4605;4695;4696;4697;4698;4699;4700;4701;4702;4796;4797;4798;4799;4800;4801;4802;4803;4981;4982;4983;4984;4985;4986;4987;4988;4989;49…	308;1516;1525;2154;2886;3668;4365;4605;4698;4701;4803;4990;5020;5035;5052;5146;5163;5948;6824;7290;7291;7721;7726;7751;7753;8146;12215;12279;12994;13694;14350;14619;14667;14964;15166;15221;16157;16216;16732;17073;17505;17574;18011;18021;18348;18390;19287;19293;19306;19368;20235;20401;20724;20732;20767;20914;20996;21145;21158;21252;21321;21333;21471;21637;21745;21787;21807;22018;22667;22800;22905;…	101;102;103;104;105;106;107;108;109;110;111;112;113;114;115;116;117;118;119;120	231;801;812;901;1058;1189;1266;1717;1881;2042;2508;2523;2526;2597;3267;3280;3596;3746;4011;4013
sp|P04180|LCAT_HUMAN	sp|P04180|LCAT_HUMAN	2	2	2	sp|P04180|LCAT_HUMAN Phosphatidylcholine-sterol acyltransferase OS=Homo sapiens OX=9606 GN=LCAT PE=1 SV=1	1	0	0	0	0	1250000	0	163	446;2682	True;True	462;2792	6380;6381;6382;37037;37038;37039;37040;37041;37042;37043;37044;37045;37046;37047;37048;37049;37050	8158;8159;8160;46504;46505;46506;46507;46508;46509;46510;46511;46512;46513;46514;46515;46516;46517	8158;46514
sp|P04196|HRG_HUMAN	sp|P04196|HRG_HUMAN	16	16	16	sp|P04196|HRG_HUMAN Histidine-rich glycoprotein OS=Homo sapiens OX=9606 GN=HRG PE=1 SV=1	1	0	0	0	0	59102000	0	164	41;144;399;492;493;937;960;1132;1384;2127;2169;2175;2257;2875;3035;3036	True;True;True;True;True;True;True;True;True;True;True;True;True;True;True;True	43;149;410;514;515;974;997;1172;1436;2214;2259;2266;2349;2997;3159;3160	974;975;976;977;978;979;980;981;982;983;984;985;986;987;988;989;990;991;992;993;994;995;996;997;2423;2424;2425;5707;5708;5709;5710;5711;5712;5713;5714;5715;5716;5717;5718;5719;5720;5721;5722;5723;6767;6768;6769;6770;6771;6772;6773;6774;6775;6776;6777;6778;6779;6780;6781;6782;6783;6784;6785;6786;6787;6788;6789;6790;6791;6792;6793;6794;6795;6796;6797;13838;13839;13840;13841;13842;13843;13844;13845;…	1390;1391;1392;1393;1394;1395;1396;1397;1398;1399;1400;1401;1402;1403;1404;1405;1406;1407;1408;1409;1410;1411;1412;1413;1414;3144;3145;3146;7391;7392;7393;7394;7395;7396;7397;7398;7399;7400;7401;7402;7403;7404;7405;7406;7407;8598;8599;8600;8601;8602;8603;8604;8605;8606;8607;8608;8609;8610;8611;8612;8613;8614;8615;8616;8617;8618;8619;8620;8621;8622;8623;8624;8625;8626;8627;8628;17524;17525;17526;1…	1412;3145;7404;8606;8628;17526;17758;19642;22633;33720;36571;36616;37630;50019;52745;52749
sp|P04217|A1BG_HUMAN;sp|P04217-2|A1BG_HUMAN;tr|M0R009|M0R009_HUMAN;CON__Q2KJF1	sp|P04217|A1BG_HUMAN;sp|P04217-2|A1BG_HUMAN;tr|M0R009|M0R009_HUMAN	15;11;9;1	15;11;9;1	15;11;9;1	sp|P04217|A1BG_HUMAN Alpha-1B-glycoprotein OS=Homo sapiens OX=9606 GN=A1BG PE=1 SV=4;sp|P04217-2|A1BG_HUMAN Isoform 2 of Alpha-1B-glycoprotein OS=Homo sapiens OX=9606 GN=A1BG;tr|M0R009|M0R009_HUMAN Alpha-1B-glycoprotein (Fragment) OS=Homo sapiens OX=9606 G	4	0	0	0	0	87066000	0	165	307;308;1097;1136;1216;1516;1561;1614;1880;2335;2400;2438;2472;2612;2914	True;True;True;True;True;True;True;True;True;True;True;True;True;True;True	318;319;1136;1176;1260;1575;1621;1674;1960;2432;2500;2538;2574;2719;3036	4868;4869;4870;4871;4872;4873;4874;4875;4876;4877;4878;4879;4880;4881;4882;4883;4884;4885;4886;4887;4888;4889;4890;4891;15187;15188;15189;15190;15191;15192;15193;15194;15195;15196;15197;15198;15199;15200;15915;15916;15917;15918;15919;15920;15921;15922;15923;15924;15925;15926;15927;15928;15929;15930;15931;15932;15933;15934;15935;15936;15937;15938;16794;16795;16796;16797;16798;16799;16800;16801;168…	6346;6347;6348;6349;6350;6351;6352;6353;6354;6355;6356;6357;6358;6359;6360;6361;6362;6363;6364;6365;6366;6367;6368;6369;6370;19138;19139;19140;19141;19142;19143;19144;19145;19146;19147;19148;19149;19150;19151;20065;20066;20067;20068;20069;20070;20071;20072;20073;20074;20075;20076;20077;20078;20079;20080;20081;20082;20083;20084;20085;20086;20087;20088;21037;21038;21039;21040;21041;21042;21043;2104…	6362;6367;19145;20067;21042;24799;25127;25904;30633;40309;40893;41441;42288;44328;50767
sp|P04264|K2C1_HUMAN;CON__P04264;CON__Q9R0H5;CON__Q6IFZ6;sp|Q7Z794|K2C1B_HUMAN;CON__Q7Z794	sp|P04264|K2C1_HUMAN;CON__P04264	13;13;1;1;1;1	13;13;1;1;1;1	8;8;0;0;0;0	sp|P04264|K2C1_HUMAN Keratin, type II cytoskeletal 1 OS=Homo sapiens OX=9606 GN=KRT1 PE=1 SV=6;	6	0	0	0	0	3871800	0	8	823;877;1471;1840;1901;2064;2259;2313;2332;2333;2536;2537;2994	True;True;True;True;True;True;True;True;True;True;True;True;True	857;913;1528;1916;1981;2151;2351;2409;2429;2430;2638;2639;3117	12483;12484;12485;12486;13387;19458;19459;19460;19461;24027;24789;24790;24791;24792;26306;30090;31231;31232;31233;31234;31235;31236;31237;31238;31239;31240;32193;32194;32195;32196;32197;32198;32199;32200;34442;34443;34444;34445;34446;34447;34448;34449;34450;41564;41565;41566;41567;41568;41569	15851;15852;15853;15854;17024;24209;24210;24211;24212;29820;30806;30807;30808;30809;32671;37638;39115;39116;39117;39118;39119;39120;39121;39122;39123;39124;40291;40292;40293;40294;40295;40296;40297;40298;42907;42908;42909;42910;42911;42912;42913;42914;42915;51838;51839;51840;51841;51842;51843	15851;17024;24211;29820;30807;32671;37638;39123;40292;40295;42913;42915;51843
sp|P04275|VWF_HUMAN	sp|P04275|VWF_HUMAN	4	4	4	sp|P04275|VWF_HUMAN von Willebrand factor OS=Homo sapiens OX=9606 GN=VWF PE=1 SV=4	1	0	0	0	0	892250	0	166	596;1609;2151;3086	True;True;True;True	622;1669;2239;3210	9648;9649;9650;20824;20825;20826;28507;28508;42882;42883;42884	12406;12407;12408;25830;25831;25832;35606;35607;53447;53448;53449	12406;25831;35606;53448
sp|P04430|KV116_HUMAN	sp|P04430|KV116_HUMAN	1	1	1	sp|P04430|KV116_HUMAN Immunoglobulin kappa variable 1-16 OS=Homo sapiens OX=9606 GN=IGKV1-16 PE=1 SV=2	1	0	0	0	0	413580	0	169	2326	TRUE	2423	32162;32163;32164;32165;32166;32167;32168;32169;32170;32171;32172	40260;40261;40262;40263;40264;40265;40266;40267;40268;40269;40270	40266
sp|P04432|KVD39_HUMAN;sp|P01611|KVD12_HUMAN;sp|P01597|KV139_HUMAN;sp|A0A0C4DH73|KV112_HUMAN;sp|A0A0C4DH72|KV106_HUMAN	sp|P04432|KVD39_HUMAN;sp|P01611|KVD12_HUMAN;sp|P01597|KV139_HUMAN;sp|A0A0C4DH73|KV112_HUMAN;sp|A0A0C4DH72|KV106_HUMAN	1;1;1;1;1	1;1;1;1;1	1;1;1;1;1	sp|P04432|KVD39_HUMAN Immunoglobulin kappa variable 1D-39 OS=Homo sapiens OX=9606 GN=IGKV1D-39 PE=3 SV=2;sp|P01611|KVD12_HUMAN Immunoglobulin kappa variable 1D-12 OS=Homo sapiens OX=9606 GN=IGKV1D-12 PE=1 SV=2;sp|P01597|KV139_HUMAN Immunoglobulin kappa var	5	0	0	0	0	8525400	0	43	1627	TRUE	1687	20998;20999;21000;21001;21002;21003;21004;21005;21006;21007;21008;21009;21010;21011;21012;21013;21014;21015;21016;21017;21018;21019;21020;21021;21022;21023;21024;21025;21026;21027;21028;21029;21030;21031;21032;21033;21034;21035;21036;21037;21038;21039;21040;21041;21042;21043;21044;21045;21046;21047;21048	26015;26016;26017;26018;26019;26020;26021;26022;26023;26024;26025;26026;26027;26028;26029;26030;26031;26032;26033;26034;26035;26036;26037;26038;26039;26040;26041;26042;26043;26044;26045;26046;26047;26048;26049;26050;26051;26052;26053;26054;26055;26056;26057;26058;26059;26060;26061;26062;26063;26064;26065;26066;26067;26068;26069;26070;26071;26072;26073;26074;26075;26076;26077;26078;26079	26020
sp|P04433|KV311_HUMAN;sp|A0A0A0MRZ8|KVD11_HUMAN	sp|P04433|KV311_HUMAN;sp|A0A0A0MRZ8|KVD11_HUMAN	3;2	3;2	3;2	sp|P04433|KV311_HUMAN Immunoglobulin kappa variable 3-11 OS=Homo sapiens OX=9606 GN=IGKV3-11 PE=1 SV=1;sp|A0A0A0MRZ8|KVD11_HUMAN Immunoglobulin kappa variable 3D-11 OS=Homo sapiens OX=9606 GN=IGKV3D-11 PE=3 SV=6	2	0	0	0	0	10274000	0	170	231;865;1632	True;True;True	238;901;1692	3708;3709;3710;3711;13306;13307;13308;13309;13310;13311;13312;21158;21159;21160;21161;21162;21163;21164;21165;21166;21167;21168;21169;21170;21171;21172;21173	4828;4829;4830;4831;16937;16938;16939;16940;16941;16942;16943;26219;26220;26221;26222;26223;26224;26225;26226;26227;26228;26229;26230;26231;26232;26233;26234	4829;16940;26227
sp|P04745|AMY1_HUMAN;tr|Q5T085|Q5T085_HUMAN;tr|H7BZQ8|H7BZQ8_HUMAN;tr|C9J2Z5|C9J2Z5_HUMAN;tr|Q5T084|Q5T084_HUMAN;tr|C9JWK7|C9JWK7_HUMAN	sp|P04745|AMY1_HUMAN;tr|Q5T085|Q5T085_HUMAN	35;19;7;5;5;4	35;19;7;5;5;4	9;6;0;0;0;0	sp|P04745|AMY1_HUMAN Alpha-amylase 1 OS=Homo sapiens OX=9606 GN=AMY1A PE=1 SV=2;tr|Q5T085|Q5T085_HUMAN Alpha-amylase 1 (Fragment) OS=Homo sapiens OX=9606 GN=AMY1A PE=1 SV=1	6	0	0	0	0	0	0	171	112;113;127;128;181;361;362;378;379;380;736;737;943;944;973;1179;1347;1349;1350;1351;1568;1728;1729;1730;1822;1978;1998;2265;2301;2384;2526;2527;2528;2634;2975	True;True;True;True;True;True;True;True;True;True;True;True;True;True;True;True;True;True;True;True;True;True;True;True;True;True;True;True;True;True;True;True;True;True;True	117;118;132;133;188;372;373;389;390;391;769;770;980;981;1010;1222;1223;1397;1398;1400;1401;1402;1628;1791;1792;1793;1888;1889;2063;2064;2085;2357;2396;2397;2483;2628;2629;2630;2741;3098	2115;2116;2117;2118;2119;2120;2121;2122;2123;2124;2125;2126;2127;2128;2129;2130;2131;2132;2133;2134;2135;2136;2137;2138;2139;2140;2141;2142;2143;2144;2145;2146;2147;2148;2149;2150;2151;2152;2153;2154;2155;2156;2157;2158;2159;2160;2161;2162;2163;2164;2165;2166;2167;2168;2169;2170;2171;2172;2173;2174;2175;2176;2177;2178;2179;2180;2181;2182;2183;2184;2185;2186;2187;2381;2382;2383;2384;2385;2386;2818…	2771;2772;2773;2774;2775;2776;2777;2778;2779;2780;2781;2782;2783;2784;2785;2786;2787;2788;2789;2790;2791;2792;2793;2794;2795;2796;2797;2798;2799;2800;2801;2802;2803;2804;2805;2806;2807;2808;2809;2810;2811;2812;2813;2814;2815;2816;2817;2818;2819;2820;2821;2822;2823;2824;2825;2826;2827;2828;2829;2830;2831;2832;2833;2834;2835;2836;2837;2838;2839;2840;2841;2842;2843;2844;2845;2846;2847;2848;2849;2850…	2807;2823;3101;3103;3671;6868;6870;7258;7281;7282;14519;14539;17598;17606;17920;20757;22094;22104;22107;22112;25253;27134;27149;27196;29457;31694;31901;37709;38986;40734;42785;42802;42803;44522;51588	16;121;122;123;124	117;198;302;338;343
sp|P04839|CY24B_HUMAN	sp|P04839|CY24B_HUMAN	1	1	1	sp|P04839|CY24B_HUMAN Cytochrome b-245 heavy chain OS=Homo sapiens OX=9606 GN=CYBB PE=1 SV=2	1	0	0	0	0	0	0	173	1229	TRUE	1273	16888	21146	21146
sp|P05089-3|ARGI1_HUMAN;tr|A0A5F9ZGN6|A0A5F9ZGN6_HUMAN;sp|P05089|ARGI1_HUMAN;sp|P05089-2|ARGI1_HUMAN	sp|P05089-3|ARGI1_HUMAN;tr|A0A5F9ZGN6|A0A5F9ZGN6_HUMAN;sp|P05089|ARGI1_HUMAN;sp|P05089-2|ARGI1_HUMAN	1;1;1;1	1;1;1;1	1;1;1;1	sp|P05089-3|ARGI1_HUMAN Isoform 3 of Arginase-1 OS=Homo sapiens OX=9606 GN=ARG1;tr|A0A5F9ZGN6|A0A5F9ZGN6_HUMAN Arginase-1 OS=Homo sapiens OX=9606 GN=ARG1 PE=4 SV=1;sp|P05089|ARGI1_HUMAN Arginase-1 OS=Homo sapiens OX=9606 GN=ARG1 PE=1 SV=2;sp|P05089-2|ARGI1	4	0	0	0	0	0	0	175	1300	TRUE	1349	17345	21701	21701
sp|P05090|APOD_HUMAN;tr|C9JF17|C9JF17_HUMAN;tr|C9JX71|C9JX71_HUMAN;tr|F8WBT9|F8WBT9_HUMAN	sp|P05090|APOD_HUMAN;tr|C9JF17|C9JF17_HUMAN;tr|C9JX71|C9JX71_HUMAN	6;6;3;1	6;6;3;1	6;6;3;1	sp|P05090|APOD_HUMAN Apolipoprotein D OS=Homo sapiens OX=9606 GN=APOD PE=1 SV=1;tr|C9JF17|C9JF17_HUMAN Apolipoprotein D (Fragment) OS=Homo sapiens OX=9606 GN=APOD PE=1 SV=1;tr|C9JX71|C9JX71_HUMAN Apolipoprotein D (Fragment) OS=Homo sapiens OX=9606 GN=APOD	4	0	0	0	0	911290	0	176	325;326;1847;1888;1940;2814	True;True;True;True;True;True	336;337;1923;1968;2022;2931	5018;5019;5020;5021;5022;5023;5024;5025;24047;24707;24708;24709;24710;24711;24712;24713;24714;24715;24716;24717;24718;24719;25086;25087;25088;25089;25090;25091;25092;25093;25094;25095;25096;25097;39352	6514;6515;6516;6517;6518;6519;6520;6521;29840;30722;30723;30724;30725;30726;30727;30728;30729;30730;30731;30732;30733;30734;31152;31153;31154;31155;31156;31157;31158;31159;31160;31161;31162;31163;31164;31165;31166;49290	6515;6518;29840;30728;31158;49290	125	177
sp|P05109|S10A8_HUMAN	sp|P05109|S10A8_HUMAN	10	10	10	sp|P05109|S10A8_HUMAN Protein S100-A8 OS=Homo sapiens OX=9606 GN=S100A8 PE=1 SV=1	1	0	0	0	0	0	0	177	171;172;1021;1022;1023;1381;1403;1617;1618;1832	True;True;True;True;True;True;True;True;True;True	178;179;1058;1059;1060;1432;1456;1677;1678;1904	2750;2751;2752;2753;2754;2755;2756;2757;2758;2759;2760;2761;2762;2763;2764;2765;2766;2767;14571;14572;14573;14574;14575;18064;18268;20902;20903;20904;20905;20906;20907;20908;20909;23755	3564;3565;3566;3567;3568;3569;3570;3571;3572;3573;3574;3575;3576;3577;3578;3579;3580;3581;3582;3583;3584;3585;3586;3587;3588;3589;18375;18376;18377;18378;18379;22537;22743;25916;25917;25918;25919;25920;25921;25922;25923;25924;25925;29516	3573;3588;18376;18377;18379;22537;22743;25921;25925;29516
sp|P05155-2|IC1_HUMAN;sp|P05155|IC1_HUMAN;sp|P05155-3|IC1_HUMAN;tr|H9KV48|H9KV48_HUMAN;tr|E9PGN7|E9PGN7_HUMAN	sp|P05155-2|IC1_HUMAN;sp|P05155|IC1_HUMAN;sp|P05155-3|IC1_HUMAN;tr|H9KV48|H9KV48_HUMAN;tr|E9PGN7|E9PGN7_HUMAN	10;10;10;9;8	10;10;10;9;8	10;10;10;9;8	sp|P05155-2|IC1_HUMAN Isoform 2 of Plasma protease C1 inhibitor OS=Homo sapiens OX=9606 GN=SERPING1;sp|P05155|IC1_HUMAN Plasma protease C1 inhibitor OS=Homo sapiens OX=9606 GN=SERPING1 PE=1 SV=2;sp|P05155-3|IC1_HUMAN Isoform 3 of Plasma protease C1 inhibit	5	0	8271500	5523700	0	17985000	7994800	178	383;852;1098;1446;1510;1612;1613;1783;2595;2596	True;True;True;True;True;True;True;True;True;True	394;888;1137;1502;1569;1672;1673;1847;2702;2703	5630;13069;13070;13071;13072;15201;15202;15203;15204;15205;15206;15207;15208;15209;15210;15211;15212;15213;15214;15215;15216;15217;15218;15219;15220;18708;18709;18710;18711;19839;19840;19841;19842;19843;20871;20872;20873;20874;20875;20876;20877;20878;22774;22775;22776;22777;22778;22779;22780;22781;22782;22783;22784;22785;22786;22787;22788;22789;22790;22791;35011;35012;35013;35014;35015;35016;3501…	7292;16635;16636;16637;16638;19152;19153;19154;19155;19156;19157;19158;19159;19160;19161;19162;19163;19164;19165;19166;19167;19168;19169;19170;19171;23289;23290;23291;23292;24718;24719;24720;24721;24722;25885;25886;25887;25888;25889;25890;25891;25892;28294;28295;28296;28297;28298;28299;28300;28301;28302;28303;28304;28305;28306;28307;28308;28309;28310;28311;43622;43623;43624;43625;43626;43627;4362…	7292;16637;19156;23292;24718;25886;25892;28304;43623;43634
sp|P05160|F13B_HUMAN;tr|A0A3B3IS66|A0A3B3IS66_HUMAN	sp|P05160|F13B_HUMAN	3;1	3;1	3;1	sp|P05160|F13B_HUMAN Coagulation factor XIII B chain OS=Homo sapiens OX=9606 GN=F13B PE=1 SV=3	2	0	0	0	0	0	13102000	180	927;1724;2276	True;True;True	964;1786;2368	13770;13771;13772;13773;13774;21948;30678	17452;17453;17454;17455;17456;27099;38411	17454;27099;38411
sp|P05164-2|PERM_HUMAN;sp|P05164|PERM_HUMAN;sp|P05164-3|PERM_HUMAN;tr|J3QSF7|J3QSF7_HUMAN	sp|P05164-2|PERM_HUMAN;sp|P05164|PERM_HUMAN;sp|P05164-3|PERM_HUMAN	7;7;7;1	7;7;7;1	7;7;7;1	sp|P05164-2|PERM_HUMAN Isoform H14 of Myeloperoxidase OS=Homo sapiens OX=9606 GN=MPO;sp|P05164|PERM_HUMAN Myeloperoxidase OS=Homo sapiens OX=9606 GN=MPO PE=1 SV=1;sp|P05164-3|PERM_HUMAN Isoform H7 of Myeloperoxidase OS=Homo sapiens OX=9606 GN=MPO	4	0	0	0	0	0	0	181	766;903;1183;1248;2131;2773;2935	True;True;True;True;True;True;True	799;939;1227;1293;2218;2889;3057	11700;13650;16579;16984;27204;38610;38611;38612;40769	14837;17327;20788;21272;33742;48395;48396;48397;50932	14837;17327;20788;21272;33742;48396;50932	127	593
sp|P05543|THBG_HUMAN;CON__Q9TT36	sp|P05543|THBG_HUMAN	7;2	7;2	7;2	sp|P05543|THBG_HUMAN Thyroxine-binding globulin OS=Homo sapiens OX=9606 GN=SERPINA7 PE=1 SV=2	2	0	0	0	0	6617300	0	183	872;1078;1374;1845;1858;2249;2932	True;True;True;True;True;True;True	908;1115;1425;1921;1938;2341;3054	13340;13341;13342;13343;13344;13345;13346;13347;13348;13349;13350;13351;13352;13353;13354;13355;13356;13357;14971;14972;14973;14974;14975;14976;14977;14978;14979;14980;14981;14982;14983;14984;14985;18006;18007;18008;24034;24035;24226;24227;24228;24229;24230;24231;24232;24233;24234;24235;24236;24237;24238;24239;24240;30037;30038;30039;30040;40757;40758;40759;40760;40761	16975;16976;16977;16978;16979;16980;16981;16982;16983;16984;16985;16986;16987;16988;16989;16990;16991;16992;16993;18888;18889;18890;18891;18892;18893;18894;18895;18896;18897;18898;18899;18900;18901;18902;18903;18904;18905;18906;22432;22433;22434;29827;29828;30086;30087;30088;30089;30090;30091;30092;30093;30094;30095;30096;30097;30098;30099;30100;37584;37585;37586;37587;50918;50919;50920;50921;509…	16990;18891;22434;29828;30093;37586;50921
sp|P05546|HEP2_HUMAN;CON__ENSEMBL:ENSBTAP00000018574	sp|P05546|HEP2_HUMAN	14;1	14;1	14;1	sp|P05546|HEP2_HUMAN Heparin cofactor 2 OS=Homo sapiens OX=9606 GN=SERPIND1 PE=1 SV=3	2	0	0	0	0	31399000	0	184	757;760;893;934;1024;1138;1181;1870;2048;2424;2568;2630;2874;2998	True;True;True;True;True;True;True;True;True;True;True;True;True;True	790;793;929;971;1061;1178;1225;1950;2135;2524;2671;2737;2996;3121	11593;11594;11595;11596;11597;11598;11599;11600;11601;11602;11603;11604;11605;11606;11607;11608;11609;11610;11624;11625;11626;11627;11628;11629;11630;11631;11632;11633;11634;11635;11636;13531;13532;13533;13534;13535;13536;13537;13538;13539;13540;13541;13542;13543;13544;13545;13546;13547;13548;13549;13550;13551;13552;13553;13554;13555;13556;13557;13558;13824;14576;15941;15942;15943;16561;16562;165…	14725;14726;14727;14728;14729;14730;14731;14732;14733;14734;14735;14736;14737;14738;14739;14740;14741;14742;14756;14757;14758;14759;14760;14761;14762;14763;14764;14765;14766;14767;14768;17185;17186;17187;17188;17189;17190;17191;17192;17193;17194;17195;17196;17197;17198;17199;17200;17201;17202;17203;17204;17205;17206;17207;17208;17209;17210;17211;17212;17509;18380;20091;20092;20093;20770;20771;207…	14738;14761;17200;17509;18380;20093;20772;30238;32429;41360;43408;44439;50015;51880
sp|P06310|KV230_HUMAN;sp|A0A075B6S6|KVD30_HUMAN	sp|P06310|KV230_HUMAN;sp|A0A075B6S6|KVD30_HUMAN	4;3	2;1	2;1	sp|P06310|KV230_HUMAN Immunoglobulin kappa variable 2-30 OS=Homo sapiens OX=9606 GN=IGKV2-30 PE=3 SV=2;sp|A0A075B6S6|KVD30_HUMAN Immunoglobulin kappa variable 2D-30 OS=Homo sapiens OX=9606 GN=IGKV2D-30 PE=3 SV=1	2	0	0	0	0	0	0	186	485;862;863;2397	True;False;False;True	506;898;899;2496	6722;6723;6724;6725;6726;6727;13203;13204;13205;13206;13207;13208;13209;13210;13211;13212;13213;13214;13215;13216;13217;13218;13219;13220;13221;13222;32698;32699;32700	8550;8551;8552;8553;8554;8555;16780;16781;16782;16783;16784;16785;16786;16787;16788;16789;16790;16791;16792;16793;16794;16795;16796;16797;16798;16799;16800;16801;40860;40861;40862	8555;16782;16800;40860
sp|P06312|KV401_HUMAN	sp|P06312|KV401_HUMAN	2	2	2	sp|P06312|KV401_HUMAN Immunoglobulin kappa variable 4-1 OS=Homo sapiens OX=9606 GN=IGKV4-1 PE=1 SV=1	1	0	0	0	0	3161100	976290	187	1641;1987	True;True	1701;2074	21215;21216;21217;21218;21219;21220;21221;21222;21223;21224;21225;21226;21227;21228;21229;21230;21231;21232;21233;21234;21235;21236;21237;21238;21239;21240;21241;25622;25623;25624;25625;25626;25627;25628;25629;25630;25631;25632	26277;26278;26279;26280;26281;26282;26283;26284;26285;26286;26287;26288;26289;26290;26291;26292;26293;26294;26295;26296;26297;26298;26299;26300;26301;26302;26303;31833;31834;31835;31836;31837;31838;31839;31840;31841;31842;31843	26281;31836
sp|P06331|HV434_HUMAN;sp|P01825|HV459_HUMAN;sp|P0DP08|HVD82_HUMAN;sp|P0DP06|HVD34_HUMAN;sp|A0A0C4DH41|HV461_HUMAN;sp|P01824|HV439_HUMAN;tr|A0A0J9YWU9|A0A0J9YWU9_HUMAN;tr|A0A087WW49|A0A087WW49_HUMAN;sp|A0A075B6R2|HV404_HUMAN;sp|P0DP07|HV431_HUMAN;sp|A0A087WSY4|HV432_HUMAN	sp|P06331|HV434_HUMAN;sp|P01825|HV459_HUMAN;sp|P0DP08|HVD82_HUMAN;sp|P0DP06|HVD34_HUMAN;sp|A0A0C4DH41|HV461_HUMAN;sp|P01824|HV439_HUMAN	3;2;2;2;2;2;1;1;1;1;1	3;2;2;2;2;2;1;1;1;1;1	3;2;2;2;2;2;1;1;1;1;1	sp|P06331|HV434_HUMAN Immunoglobulin heavy variable 4-34 OS=Homo sapiens OX=9606 GN=IGHV4-34 PE=1 SV=2;sp|P01825|HV459_HUMAN Immunoglobulin heavy variable 4-59 OS=Homo sapiens OX=9606 GN=IGHV4-59 PE=1 SV=2;sp|P0DP08|HVD82_HUMAN Immunoglobulin heavy variabl	11	0	0	0	0	3492600	0	188	998;1752;2911	True;True;True	1035;1816;3033	14405;14406;14407;22254;22255;22256;22257;22258;22259;22260;22261;22262;22263;22264;22265;22266;22267;22268;22269;22270;22271;22272;22273;22274;22275;22276;40580;40581;40582;40583;40584;40585;40586;40587;40588;40589;40590;40591;40592	18182;18183;18184;27495;27496;27497;27498;27499;27500;27501;27502;27503;27504;27505;27506;27507;27508;27509;27510;27511;27512;27513;27514;27515;27516;27517;27518;27519;27520;27521;27522;50726;50727;50728;50729;50730;50731;50732;50733;50734;50735;50736;50737;50738	18183;27500;50730
sp|P06396-2|GELS_HUMAN;sp|P06396-4|GELS_HUMAN;sp|P06396-3|GELS_HUMAN;tr|A0A0A0MS51|A0A0A0MS51_HUMAN;tr|A0A0A0MT01|A0A0A0MT01_HUMAN;sp|P06396|GELS_HUMAN;CON__Q3SX14;tr|A0A0U1RQL8|A0A0U1RQL8_HUMAN;tr|Q5T0I0|Q5T0I0_HUMAN	sp|P06396-2|GELS_HUMAN;sp|P06396-4|GELS_HUMAN;sp|P06396-3|GELS_HUMAN;tr|A0A0A0MS51|A0A0A0MS51_HUMAN;tr|A0A0A0MT01|A0A0A0MT01_HUMAN;sp|P06396|GELS_HUMAN	13;13;13;13;13;13;5;4;4	13;13;13;13;13;13;5;4;4	13;13;13;13;13;13;5;4;4	sp|P06396-2|GELS_HUMAN Isoform 2 of Gelsolin OS=Homo sapiens OX=9606 GN=GSN;sp|P06396-4|GELS_HUMAN Isoform 4 of Gelsolin OS=Homo sapiens OX=9606 GN=GSN;sp|P06396-3|GELS_HUMAN Isoform 3 of Gelsolin OS=Homo sapiens OX=9606 GN=GSN;tr|A0A0A0MS51|A0A0A0MS51_HUM	9	0	0	0	0	8068100	0	189	96;217;468;732;776;1167;1210;1982;2113;2619;2620;2734;2857	True;True;True;True;True;True;True;True;True;True;True;True;True	100;224;488;765;809;1210;1254;2068;2200;2726;2727;2848;2977	1929;1930;1931;1932;1933;1934;1935;3586;3587;3588;3589;3590;3591;3592;3593;3594;3595;3596;6543;6544;6545;6546;6547;6548;6549;6550;6551;11266;11267;11268;11269;11270;11271;11272;11273;11274;11275;11276;11801;11802;11803;11804;11805;11806;11807;11808;11809;11810;16282;16283;16284;16285;16767;16768;16769;16770;16771;16772;16773;16774;16775;16776;16777;16778;16779;16780;16781;16782;16783;25511;25512;…	2562;2563;2564;2565;2566;2567;2568;4703;4704;4705;4706;4707;4708;4709;4710;4711;4712;4713;4714;8348;8349;8350;8351;8352;8353;8354;8355;8356;8357;14357;14358;14359;14360;14361;14362;14363;14364;14365;14366;14367;14970;14971;14972;14973;14974;14975;14976;14977;14978;14979;20462;20463;20464;20465;21009;21010;21011;21012;21013;21014;21015;21016;21017;21018;21019;21020;21021;21022;21023;21024;21025;21…	2567;4710;8348;14357;14979;20465;21014;31735;33624;44397;44409;47235;49807
sp|P06702|S10A9_HUMAN	sp|P06702|S10A9_HUMAN	8	8	8	sp|P06702|S10A9_HUMAN Protein S100-A9 OS=Homo sapiens OX=9606 GN=S100A9 PE=1 SV=1	1	0	0	0	0	1785200	0	193	453;454;1367;1539;1540;1844;1883;2789	True;True;True;True;True;True;True;True	469;470;1418;1598;1599;1920;1963;2905	6469;6470;17970;17971;20107;20108;20109;20110;20111;20112;24033;24634;24635;24636;24637;24638;24639;24640;24641;24642;24643;24644;24645;24646;24647;24648;24649;24650;24651;24652;24653;24654;24655;24656;24657;24658;24659;24660;24661;24662;24663;24664;24665;24666;24667;24668;24669;24670;24671;24672;24673;24674;24675;24676;24677;24678;24679;24680;24681;24682;24683;24684;39088;39089;39090;39091	8269;8270;22395;22396;25005;25006;25007;25008;25009;25010;25011;25012;25013;29826;30640;30641;30642;30643;30644;30645;30646;30647;30648;30649;30650;30651;30652;30653;30654;30655;30656;30657;30658;30659;30660;30661;30662;30663;30664;30665;30666;30667;30668;30669;30670;30671;30672;30673;30674;30675;30676;30677;30678;30679;30680;30681;30682;30683;30684;30685;30686;30687;30688;30689;30690;30691;30692…	8269;8270;22395;25011;25013;29826;30675;49003
sp|P06727|APOA4_HUMAN;CON__Q32PJ2	sp|P06727|APOA4_HUMAN	32;2	32;2	32;2	sp|P06727|APOA4_HUMAN Apolipoprotein A-IV OS=Homo sapiens OX=9606 GN=APOA4 PE=1 SV=3	2	0	0	0	0	76391000	0	195	135;184;427;455;656;1195;1196;1197;1296;1410;1476;1519;1536;1548;1549;1593;1651;1763;1764;1791;2180;2234;2235;2306;2307;2309;2310;2626;2627;2800;2818;2834	True;True;True;True;True;True;True;True;True;True;True;True;True;True;True;True;True;True;True;True;True;True;True;True;True;True;True;True;True;True;True;True	140;191;442;471;683;1239;1240;1241;1345;1465;1533;1578;1595;1608;1609;1653;1712;1827;1828;1855;2271;2326;2327;2402;2403;2405;2406;2733;2734;2917;2935;2954	2411;3340;6060;6061;6062;6063;6064;6065;6066;6067;6068;6069;6070;6071;6072;6073;6074;6075;6076;6077;6471;6472;10153;10154;10155;10156;10157;10158;10159;10160;10161;10162;10163;10164;10165;10166;10167;10168;16681;16682;16683;16684;16685;17332;17333;17334;18346;18347;18348;18349;18350;18351;18352;18353;18354;18355;18356;18357;19487;19488;19925;19926;19927;19928;19929;19930;19931;20083;20084;20085;2…	3132;4346;7803;7804;7805;7806;7807;7808;7809;7810;7811;7812;7813;7814;7815;7816;7817;7818;7819;7820;8271;8272;12977;12978;12979;12980;12981;12982;12983;12984;12985;12986;12987;12988;12989;12990;12991;12992;20916;20917;20918;20919;20920;21688;21689;21690;22835;22836;22837;22838;22839;22840;22841;22842;22843;22844;22845;22846;24238;24239;24813;24814;24815;24816;24817;24818;24819;24981;24982;24983;2…	3132;4346;7806;8272;12986;20916;20917;20918;21689;22837;24238;24813;24988;25044;25067;25722;26398;27568;27570;28795;36788;37455;37468;39024;39044;39080;39081;44432;44433;49151;49295;49413
sp|P06733|ENOA_HUMAN;tr|A0A2R8Y6G6|A0A2R8Y6G6_HUMAN;sp|P06733-2|ENOA_HUMAN;tr|K7EM90|K7EM90_HUMAN;tr|A0A2R8YEM5|A0A2R8YEM5_HUMAN;tr|K7ERS8|K7ERS8_HUMAN;tr|A0A2R8Y798|A0A2R8Y798_HUMAN;tr|A0A2R8Y879|A0A2R8Y879_HUMAN;tr|A0A2R8YEG5|A0A2R8YEG5_HUMAN;tr|F5H0C8|F5H0C8_HUMAN;sp|P13929-3|ENOB_HUMAN;sp|P09104-2|ENOG_HUMAN;sp|P13929-2|ENOB_HUMAN;sp|P13929|ENOB_HUMAN;sp|P09104|ENOG_HUMAN;tr|E5RG95|E5RG95_HUM…	sp|P06733|ENOA_HUMAN;tr|A0A2R8Y6G6|A0A2R8Y6G6_HUMAN;sp|P06733-2|ENOA_HUMAN	14;14;11;4;3;3;3;3;3;2;2;2;2;2;2;1;1;1;1;1;1	14;14;11;4;3;3;3;3;3;2;2;2;2;2;2;1;1;1;1;1;1	14;14;11;4;3;3;3;3;3;2;2;2;2;2;2;1;1;1;1;1;1	sp|P06733|ENOA_HUMAN Alpha-enolase OS=Homo sapiens OX=9606 GN=ENO1 PE=1 SV=2;tr|A0A2R8Y6G6|A0A2R8Y6G6_HUMAN Alpha-enolase OS=Homo sapiens OX=9606 GN=ENO1 PE=1 SV=1;sp|P06733-2|ENOA_HUMAN Isoform MBP-1 of Alpha-enolase OS=Homo sapiens OX=9606 GN=ENO1	21	0	0	0	0	0	0	196	20;21;356;357;884;885;1027;1223;2248;2256;2832;2933;3013;3029	True;True;True;True;True;True;True;True;True;True;True;True;True;True	21;22;367;368;920;921;1064;1267;2340;2348;2952;3055;3137;3153	497;498;499;500;501;502;503;5289;5290;5291;13445;13446;13447;13448;13449;13450;13451;13452;14580;14581;16864;30035;30036;30080;39463;39464;40762;40763;40764;40765;40766;41764;42276;42277	752;753;754;755;756;757;758;6817;6818;6819;6820;17088;17089;17090;17091;17092;17093;17094;17095;17096;18384;18385;21122;37582;37583;37628;49405;49406;50923;50924;50925;50926;50927;50928;52044;52659;52660	756;758;6817;6819;17095;17096;18384;21122;37583;37628;49406;50925;52044;52660
sp|P06737-2|PYGL_HUMAN;tr|E9PK47|E9PK47_HUMAN;sp|P06737|PYGL_HUMAN	sp|P06737-2|PYGL_HUMAN;tr|E9PK47|E9PK47_HUMAN;sp|P06737|PYGL_HUMAN	4;4;4	4;4;4	4;4;4	sp|P06737-2|PYGL_HUMAN Isoform 2 of Glycogen phosphorylase, liver form OS=Homo sapiens OX=9606 GN=PYGL;tr|E9PK47|E9PK47_HUMAN Alpha-1,4 glucan phosphorylase OS=Homo sapiens OX=9606 GN=PYGL PE=1 SV=1;sp|P06737|PYGL_HUMAN Glycogen phosphorylase, liver form O	3	0	0	0	0	0	0	197	1221;1569;2182;2495	True;True;True;True	1265;1629;2273;2597	16862;20344;20345;29415;34147	21120;25254;25255;36792;42552	21120;25255;36792;42552
sp|P06744|G6PI_HUMAN;sp|P06744-2|G6PI_HUMAN;tr|A0A2U3TZU2|A0A2U3TZU2_HUMAN;tr|A0A0J9YXP8|A0A0J9YXP8_HUMAN;tr|A0A0J9YX90|A0A0J9YX90_HUMAN;tr|A0A0J9YYH3|A0A0J9YYH3_HUMAN;tr|A0A2R8Y6C7|A0A2R8Y6C7_HUMAN;tr|K7EQ48|K7EQ48_HUMAN	sp|P06744|G6PI_HUMAN;sp|P06744-2|G6PI_HUMAN;tr|A0A2U3TZU2|A0A2U3TZU2_HUMAN;tr|A0A0J9YXP8|A0A0J9YXP8_HUMAN;tr|A0A0J9YX90|A0A0J9YX90_HUMAN;tr|A0A0J9YYH3|A0A0J9YYH3_HUMAN;tr|A0A2R8Y6C7|A0A2R8Y6C7_HUMAN;tr|K7EQ48|K7EQ48_HUMAN	4;4;4;2;2;2;2;2	4;4;4;2;2;2;2;2	2;2;2;2;2;2;2;2	sp|P06744|G6PI_HUMAN Glucose-6-phosphate isomerase OS=Homo sapiens OX=9606 GN=GPI PE=1 SV=4;sp|P06744-2|G6PI_HUMAN Isoform 2 of Glucose-6-phosphate isomerase OS=Homo sapiens OX=9606 GN=GPI;tr|A0A2U3TZU2|A0A2U3TZU2_HUMAN Glucose-6-phosphate isomerase OS=Hom	8	0	0	0	0	0	0	198	1260;2505;2565;2750	True;True;True;True	1305;2607;2668;2864	17050;17051;17052;34232;34768;34769;38402	21339;21340;21341;42657;43355;43356;48170	21339;42657;43356;48170
sp|P06753-6|TPM3_HUMAN;tr|A0A494C0P6|A0A494C0P6_HUMAN;sp|P06753-3|TPM3_HUMAN;sp|P06753-5|TPM3_HUMAN;tr|A0A087WWU8|A0A087WWU8_HUMAN;sp|P06753-2|TPM3_HUMAN;sp|P06753-4|TPM3_HUMAN;sp|P06753|TPM3_HUMAN;tr|A0A2R2Y2Q3|A0A2R2Y2Q3_HUMAN;tr|J3KN67|J3KN67_HUMAN;sp|P06753-7|TPM3_HUMAN;sp|P07951|TPM2_HUMAN;CON__Q3SX28;sp|P09493-9|TPM1_HUMAN;sp|P09493|TPM1_HUMAN;sp|P09493-10|TPM1_HUMAN;sp|P09493-3|TPM1_HUMAN;…	sp|P06753-6|TPM3_HUMAN;tr|A0A494C0P6|A0A494C0P6_HUMAN;sp|P06753-3|TPM3_HUMAN;sp|P06753-5|TPM3_HUMAN;tr|A0A087WWU8|A0A087WWU8_HUMAN;sp|P06753-2|TPM3_HUMAN;sp|P06753-4|TPM3_HUMAN;sp|P06753|TPM3_HUMAN;tr|A0A2R2Y2Q3|A0A2R2Y2Q3_HUMAN;tr|J3KN67|J3KN67_HUMAN;sp|P06753-7|TPM3_HUMAN	3;3;3;3;3;3;3;3;3;3;2;1;1;1;1;1;1;1;1;1;1;1;1;1;1;1;1;1;1;1;1;1;1;1;1;1;1;1;1;1;1;1;1;1;1;1;1;1;1	3;3;3;3;3;3;3;3;3;3;2;1;1;1;1;1;1;1;1;1;1;1;1;1;1;1;1;1;1;1;1;1;1;1;1;1;1;1;1;1;1;1;1;1;1;1;1;1;1	3;3;3;3;3;3;3;3;3;3;2;1;1;1;1;1;1;1;1;1;1;1;1;1;1;1;1;1;1;1;1;1;1;1;1;1;1;1;1;1;1;1;1;1;1;1;1;1;1	sp|P06753-6|TPM3_HUMAN Isoform 6 of Tropomyosin alpha-3 chain OS=Homo sapiens OX=9606 GN=TPM3;tr|A0A494C0P6|A0A494C0P6_HUMAN Tropomyosin alpha-3 chain OS=Homo sapiens OX=9606 GN=TPM3 PE=1 SV=1;sp|P06753-3|TPM3_HUMAN Isoform 3 of Tropomyosin alpha-3 chain O	49	0	0	0	0	0	0	199	1290;1408;1409	True;True;True	1339;1463;1464	17310;18344;18345	21666;22833;22834	21666;22833;22834
sp|P06870|KLK1_HUMAN;sp|P06870-2|KLK1_HUMAN	sp|P06870|KLK1_HUMAN;sp|P06870-2|KLK1_HUMAN	2;1	2;1	2;1	sp|P06870|KLK1_HUMAN Kallikrein-1 OS=Homo sapiens OX=9606 GN=KLK1 PE=1 SV=2;sp|P06870-2|KLK1_HUMAN Isoform 2 of Kallikrein-1 OS=Homo sapiens OX=9606 GN=KLK1	2	0	0	0	0	0	0	200	1326;1758	True;True	1376;1822	17625;22311;22312	21988;27557;27558	21988;27557
sp|P07108|ACBP_HUMAN;sp|P07108-3|ACBP_HUMAN;tr|B8ZWD1|B8ZWD1_HUMAN;sp|P07108-2|ACBP_HUMAN;sp|P07108-6|ACBP_HUMAN;sp|P07108-4|ACBP_HUMAN;tr|A0A0A0MTI5|A0A0A0MTI5_HUMAN;sp|P07108-5|ACBP_HUMAN	sp|P07108|ACBP_HUMAN;sp|P07108-3|ACBP_HUMAN;tr|B8ZWD1|B8ZWD1_HUMAN;sp|P07108-2|ACBP_HUMAN;sp|P07108-6|ACBP_HUMAN;sp|P07108-4|ACBP_HUMAN;tr|A0A0A0MTI5|A0A0A0MTI5_HUMAN;sp|P07108-5|ACBP_HUMAN	1;1;1;1;1;1;1;1	1;1;1;1;1;1;1;1	1;1;1;1;1;1;1;1	sp|P07108|ACBP_HUMAN Acyl-CoA-binding protein OS=Homo sapiens OX=9606 GN=DBI PE=1 SV=2;sp|P07108-3|ACBP_HUMAN Isoform 3 of Acyl-CoA-binding protein OS=Homo sapiens OX=9606 GN=DBI;tr|B8ZWD1|B8ZWD1_HUMAN Acyl-CoA-binding protein OS=Homo sapiens OX=9606 GN=DB	8	0	0	0	0	0	0	201	2559	TRUE	2662	34741;34742	43328;43329	43329
sp|P07237|PDIA1_HUMAN;tr|I3L312|I3L312_HUMAN;tr|I3L4M2|I3L4M2_HUMAN;tr|I3L398|I3L398_HUMAN;tr|H7BZ94|H7BZ94_HUMAN;tr|I3L3P5|I3L3P5_HUMAN;tr|I3NI03|I3NI03_HUMAN;tr|H0Y3Z3|H0Y3Z3_HUMAN	sp|P07237|PDIA1_HUMAN;tr|I3L312|I3L312_HUMAN;tr|I3L4M2|I3L4M2_HUMAN;tr|I3L398|I3L398_HUMAN;tr|H7BZ94|H7BZ94_HUMAN	6;5;4;4;4;2;2;1	6;5;4;4;4;2;2;1	6;5;4;4;4;2;2;1	sp|P07237|PDIA1_HUMAN Protein disulfide-isomerase OS=Homo sapiens OX=9606 GN=P4HB PE=1 SV=3;tr|I3L312|I3L312_HUMAN Protein disulfide-isomerase (Fragment) OS=Homo sapiens OX=9606 GN=P4HB PE=1 SV=2;tr|I3L4M2|I3L4M2_HUMAN Protein disulfide-isomerase (Fragment	8	0	0	0	0	0	0	203	538;1126;1252;1924;2525;2530	True;True;True;True;True;True	564;1166;1297;2005;2627;2632	7906;15485;16999;17000;24975;34338;34339;34340;34341;34365	10149;19443;21288;21289;31037;42773;42774;42775;42776;42805	10149;19443;21288;31037;42773;42805
sp|P07357|CO8A_HUMAN	sp|P07357|CO8A_HUMAN	4	4	4	sp|P07357|CO8A_HUMAN Complement component C8 alpha chain OS=Homo sapiens OX=9606 GN=C8A PE=1 SV=2	1	0	0	0	0	3352900	0	205	121;1555;3020;3059	True;True;True;True	126;1615;3144;3183	2338;20191;41858;41859;41860;41861;41862;41863;41864;41865;41866;41867;41868;41869;41870;42623;42624;42625;42626;42627;42628;42629;42630	3044;25093;52161;52162;52163;52164;52165;52166;52167;52168;52169;52170;52171;52172;52173;52174;53159;53160;53161;53162;53163;53164;53165;53166	3044;25093;52162;53161
sp|P07358|CO8B_HUMAN;tr|F5GY80|F5GY80_HUMAN;tr|F5H7G1|F5H7G1_HUMAN	sp|P07358|CO8B_HUMAN;tr|F5GY80|F5GY80_HUMAN;tr|F5H7G1|F5H7G1_HUMAN	11;10;10	11;10;10	11;10;10	sp|P07358|CO8B_HUMAN Complement component C8 beta chain OS=Homo sapiens OX=9606 GN=C8B PE=1 SV=3;tr|F5GY80|F5GY80_HUMAN Complement component C8 beta chain OS=Homo sapiens OX=9606 GN=C8B PE=1 SV=1;tr|F5H7G1|F5H7G1_HUMAN Complement component C8 beta chain OS	3	0	0	0	0	10024000	0	206	304;374;1279;1675;1676;2152;2258;2329;2803;2984;3104	True;True;True;True;True;True;True;True;True;True;True	315;385;1328;1737;1738;2240;2350;2426;2920;3107;3229	4859;5565;5566;17183;17184;17185;17186;21574;21575;21576;21577;21578;21579;21580;21581;21582;21583;21584;21585;28509;28510;28511;28512;28513;30089;32188;32189;39248;39249;39250;41460;41461;41462;41463;41464;41465;41466;41467;41468;41469;41470;41471;43120	6333;7212;7213;21492;21493;21494;21495;26677;26678;26679;26680;26681;26682;26683;26684;26685;26686;26687;26688;26689;35608;35609;35610;35611;35612;37637;40286;40287;49179;49180;49181;51723;51724;51725;51726;51727;51728;51729;51730;51731;51732;51733;51734;51735;53743	6333;7213;21492;26687;26688;35609;37637;40286;49181;51733;53743
sp|P07360|CO8G_HUMAN	sp|P07360|CO8G_HUMAN	5	5	5	sp|P07360|CO8G_HUMAN Complement component C8 gamma chain OS=Homo sapiens OX=9606 GN=C8G PE=1 SV=3	1	0	0	5751200	0	7241600	0	207	190;2339;2859;3008;3009	True;True;True;True;True	197;2436;2979;3132;3133	3377;3378;32215;32216;32217;32218;32219;32220;32221;32222;32223;32224;32225;32226;32227;32228;32229;32230;39819;39820;39821;39822;39823;39824;39825;39826;39827;39828;39829;39830;39831;41702;41703;41704;41705;41706;41707;41708;41709;41710;41711;41712;41713;41714;41715;41716;41717;41718;41719;41720;41721;41722;41723;41724;41725;41726;41727;41728;41729;41730;41731;41732;41733;41734;41735;41736	4384;4385;4386;40314;40315;40316;40317;40318;40319;40320;40321;40322;40323;40324;40325;40326;40327;40328;40329;40330;49820;49821;49822;49823;49824;49825;49826;49827;49828;49829;49830;49831;49832;51981;51982;51983;51984;51985;51986;51987;51988;51989;51990;51991;51992;51993;51994;51995;51996;51997;51998;51999;52000;52001;52002;52003;52004;52005;52006;52007;52008;52009;52010;52011;52012;52013;52014;…	4386;40314;49825;51990;52013
sp|P07602|SAP_HUMAN;sp|P07602-2|SAP_HUMAN;tr|C9JIZ6|C9JIZ6_HUMAN;sp|P07602-3|SAP_HUMAN;tr|A0A0J9YXB8|A0A0J9YXB8_HUMAN	sp|P07602|SAP_HUMAN;sp|P07602-2|SAP_HUMAN;tr|C9JIZ6|C9JIZ6_HUMAN;sp|P07602-3|SAP_HUMAN;tr|A0A0J9YXB8|A0A0J9YXB8_HUMAN	2;2;2;2;1	2;2;2;2;1	2;2;2;2;1	sp|P07602|SAP_HUMAN Prosaposin OS=Homo sapiens OX=9606 GN=PSAP PE=1 SV=2;sp|P07602-2|SAP_HUMAN Isoform Sap-mu-6 of Prosaposin OS=Homo sapiens OX=9606 GN=PSAP;tr|C9JIZ6|C9JIZ6_HUMAN Prosaposin OS=Homo sapiens OX=9606 GN=PSAP PE=1 SV=2;sp|P07602-3|SAP_HUMAN	5	0	0	0	0	0	0	209	619;2225	True;True	646;2317	9888;9889;29839;29840	12701;12702;37379;37380	12701;37380
sp|P07737|PROF1_HUMAN;tr|I3L3D5|I3L3D5_HUMAN;CON__P02584;tr|K7EJ44|K7EJ44_HUMAN	sp|P07737|PROF1_HUMAN;tr|I3L3D5|I3L3D5_HUMAN	5;3;2;1	5;3;2;1	5;3;2;1	sp|P07737|PROF1_HUMAN Profilin-1 OS=Homo sapiens OX=9606 GN=PFN1 PE=1 SV=2;tr|I3L3D5|I3L3D5_HUMAN Profilin (Fragment) OS=Homo sapiens OX=9606 GN=PFN1 PE=1 SV=1	4	0	0	0	0	0	0	211	111;489;491;2506;2507	True;True;True;True;True	116;510;511;513;2608;2609	2114;6758;6759;6760;6761;6766;34233;34234;34235;34236	2770;8587;8588;8589;8590;8597;42658;42659;42660;42661	2770;8588;8597;42659;42661	128	86
sp|P07996|TSP1_HUMAN;sp|P07996-2|TSP1_HUMAN;CON__Q28194	sp|P07996|TSP1_HUMAN;sp|P07996-2|TSP1_HUMAN;CON__Q28194	6;5;5	6;5;5	6;5;5	sp|P07996|TSP1_HUMAN Thrombospondin-1 OS=Homo sapiens OX=9606 GN=THBS1 PE=1 SV=2;sp|P07996-2|TSP1_HUMAN Isoform 2 of Thrombospondin-1 OS=Homo sapiens OX=9606 GN=THBS1;	3	0	0	1828800	0	3162600	0	213	896;920;946;967;2292;2552	True;True;True;True;True;True	932;956;983;1004;2387;2654	13561;13562;13563;13564;13565;13566;13567;13568;13569;13570;13571;13572;13573;13574;13575;13576;13733;13951;13952;13953;13954;13955;13956;13957;13958;13959;13960;13961;13962;13963;13964;14112;14113;14114;14115;14116;31048;34677;34678;34679;34680;34681;34682	17215;17216;17217;17218;17219;17220;17221;17222;17223;17224;17225;17226;17227;17228;17229;17230;17231;17415;17651;17652;17653;17654;17655;17656;17657;17658;17659;17660;17661;17662;17663;17664;17832;17833;17834;17835;17836;38915;43264;43265;43266;43267;43268;43269	17230;17415;17655;17836;38915;43269
sp|P08185|CBG_HUMAN;tr|G3V350|G3V350_HUMAN;tr|G3V4V7|G3V4V7_HUMAN	sp|P08185|CBG_HUMAN	7;3;2	7;3;2	7;3;2	sp|P08185|CBG_HUMAN Corticosteroid-binding globulin OS=Homo sapiens OX=9606 GN=SERPINA6 PE=1 SV=1	3	0	0	0	0	5106800	0	216	275;573;835;992;1322;1323;2238	True;True;True;True;True;True;True	283;599;870;1029;1372;1373;2330	4161;4162;4163;4164;4165;4166;4167;8198;8199;8200;12628;12629;12630;14334;14335;14336;14337;14338;14339;14340;14341;14342;17581;17582;17583;17584;29933;29934;29935;29936;29937;29938;29939;29940;29941;29942;29943;29944;29945;29946;29947;29948;29949;29950;29951	5391;5392;5393;5394;5395;5396;5397;10483;10484;10485;16015;16016;16017;18069;18070;18071;18072;18073;18074;18075;18076;18077;21942;21943;21944;21945;37476;37477;37478;37479;37480;37481;37482;37483;37484;37485;37486;37487;37488;37489;37490;37491;37492;37493;37494	5395;10483;16015;18069;21944;21945;37479
sp|P08519|APOA_HUMAN;tr|A0A087WWY0|A0A087WWY0_HUMAN	sp|P08519|APOA_HUMAN;tr|A0A087WWY0|A0A087WWY0_HUMAN	4;2	2;2	2;2	sp|P08519|APOA_HUMAN Apolipoprotein(a) OS=Homo sapiens OX=9606 GN=LPA PE=1 SV=1;tr|A0A087WWY0|A0A087WWY0_HUMAN Apolipoprotein(a) OS=Homo sapiens OX=9606 GN=LPA PE=1 SV=1	2	0	0	0	0	0	328880	217	428;1931;2611;3024	False;True;True;False	443;2013;2718;3148	6078;6079;25013;25014;25015;25016;25017;25018;25019;25020;25021;35529;35530;35531;42263	7821;7822;31077;31078;31079;31080;31081;31082;31083;31084;31085;44314;44315;44316;52646	7821;31081;44316;52646	130	188
sp|P08603|CFAH_HUMAN;sp|P08603-2|CFAH_HUMAN;tr|A0A0D9SG88|A0A0D9SG88_HUMAN;tr|Q5TFM2|Q5TFM2_HUMAN;tr|A0A087WYK9|A0A087WYK9_HUMAN;tr|Q6NSD3|Q6NSD3_HUMAN;sp|Q02985-2|FHR3_HUMAN;sp|Q02985|FHR3_HUMAN	sp|P08603|CFAH_HUMAN	41;15;14;10;2;2;2;2	41;15;14;10;2;2;2;2	39;15;14;10;2;2;2;2	sp|P08603|CFAH_HUMAN Complement factor H OS=Homo sapiens OX=9606 GN=CFH PE=1 SV=4	8	0	0	0	0	77465000	0	219	100;285;286;310;311;341;389;506;553;554;578;615;624;696;858;894;921;989;1202;1333;1385;1560;1754;1959;2163;2171;2200;2202;2286;2291;2357;2361;2389;2393;2470;2516;2517;2555;2891;2892;3113	True;True;True;True;True;True;True;True;True;True;True;True;True;True;True;True;True;True;True;True;True;True;True;True;True;True;True;True;True;True;True;True;True;True;True;True;True;True;True;True;True	105;296;297;321;322;352;400;529;579;580;604;641;642;651;727;894;930;957;1026;1246;1383;1437;1620;1818;2041;2253;2261;2292;2294;2381;2386;2455;2459;2488;2492;2572;2618;2619;2657;3013;3014;3239	1969;1970;1971;1972;1973;1974;1975;4566;4567;4568;4569;4570;4571;4572;4573;4574;4575;4576;4577;4578;4579;4580;4581;4582;4583;4584;4585;4586;4587;4588;4589;4590;4591;4592;4593;4594;4595;4596;4597;4598;4599;4600;4601;4602;4893;4894;4895;4896;4897;4898;4899;4900;4901;4902;4903;4904;4905;4906;4907;4908;4909;4910;4911;4912;4913;4914;4915;4916;4917;4918;4919;4920;4921;4922;4923;4924;4925;4926;4927;4928…	2602;2603;2604;2605;2606;2607;2608;5953;5954;5955;5956;5957;5958;5959;5960;5961;5962;5963;5964;5965;5966;5967;5968;5969;5970;5971;5972;5973;5974;5975;5976;5977;5978;5979;5980;5981;5982;5983;5984;5985;5986;5987;5988;5989;6372;6373;6374;6375;6376;6377;6378;6379;6380;6381;6382;6383;6384;6385;6386;6387;6388;6389;6390;6391;6392;6393;6394;6395;6396;6397;6398;6399;6400;6401;6402;6403;6404;6405;6406;6407…	2607;5957;5986;6394;6400;6668;7354;9213;10254;10270;10493;12663;12716;13957;16712;17213;17418;18058;20944;22024;22644;25114;27535;31440;36528;36593;37105;37249;38862;38910;40495;40540;40765;40803;42266;42717;42718;43295;50389;50391;53845	131;132	162;1174
sp|P08729|K2C7_HUMAN;CON__Q3KNV1;CON__P08729	sp|P08729|K2C7_HUMAN;CON__Q3KNV1;CON__P08729	1;1;1	1;1;1	1;1;1	sp|P08729|K2C7_HUMAN Keratin, type II cytoskeletal 7 OS=Homo sapiens OX=9606 GN=KRT7 PE=1 SV=5;;	3	0	0	1389300	0	0	0	10	1506	TRUE	1565	19829	24708	24708
sp|P09211|GSTP1_HUMAN;tr|A8MX94|A8MX94_HUMAN;tr|A0A2R8Y5E5|A0A2R8Y5E5_HUMAN;tr|A0A087X2E9|A0A087X2E9_HUMAN	sp|P09211|GSTP1_HUMAN;tr|A8MX94|A8MX94_HUMAN	3;2;1;1	3;2;1;1	3;2;1;1	sp|P09211|GSTP1_HUMAN Glutathione S-transferase P OS=Homo sapiens OX=9606 GN=GSTP1 PE=1 SV=2;tr|A8MX94|A8MX94_HUMAN Glutathione S-transferase P OS=Homo sapiens OX=9606 GN=GSTP1 PE=1 SV=1	4	0	0	0	0	0	0	222	846;2013;3028	True;True;True	882;2100;3152	12793;12794;12795;25744;25745;42272;42273;42274;42275	16210;16211;16212;31963;31964;52655;52656;52657;52658	16210;31964;52655
sp|P09228|CYTT_HUMAN	sp|P09228|CYTT_HUMAN	16	9	9	sp|P09228|CYTT_HUMAN Cystatin-SA OS=Homo sapiens OX=9606 GN=CST2 PE=1 SV=1	1	0	0	0	14234000	0	11325000	223	159;160;161;238;239;681;1235;1236;1432;1843;2075;2375;2376;2377;2541;2542	True;True;True;False;False;True;True;True;True;False;True;False;False;True;False;False	164;165;166;245;246;710;1279;1280;1487;1919;2162;2474;2475;2476;2643;2644	2604;2605;2606;2607;2608;2609;2610;2611;2612;2613;2614;2615;2616;2617;2618;2619;2620;2621;2622;2623;2624;2625;2626;2627;2628;2629;2630;2631;2632;2633;2634;2635;2636;2637;2638;2639;2640;2641;2642;2643;2644;2645;2646;3754;3755;3756;3757;3758;3759;3760;3761;3762;3763;3764;3765;3766;3767;3768;3769;10699;16905;16906;16907;16908;16909;16910;16911;16912;16913;16914;16915;16916;16917;16918;16919;16920;16…	3383;3384;3385;3386;3387;3388;3389;3390;3391;3392;3393;3394;3395;3396;3397;3398;3399;3400;3401;3402;3403;3404;3405;3406;3407;3408;3409;3410;3411;3412;3413;3414;3415;3416;3417;3418;3419;3420;3421;3422;3423;3424;3425;3426;3427;3428;3429;3430;3431;3432;3433;3434;3435;3436;3437;3438;3439;3440;3441;4881;4882;4883;4884;4885;4886;4887;4888;4889;4890;4891;4892;4893;4894;4895;4896;4897;4898;4899;4900;4901…	3392;3434;3441;4883;4902;13710;21164;21186;23077;29824;32777;40655;40697;40708;43179;43184
sp|P09871|C1S_HUMAN;tr|F8WCZ6|F8WCZ6_HUMAN;tr|A0A087X232|A0A087X232_HUMAN;tr|H0Y5D1|H0Y5D1_HUMAN;tr|F5H7T4|F5H7T4_HUMAN;tr|B5MCV4|B5MCV4_HUMAN	sp|P09871|C1S_HUMAN;tr|F8WCZ6|F8WCZ6_HUMAN;tr|A0A087X232|A0A087X232_HUMAN;tr|H0Y5D1|H0Y5D1_HUMAN	8;7;7;4;3;1	8;7;7;4;3;1	8;7;7;4;3;1	sp|P09871|C1S_HUMAN Complement C1s subcomponent OS=Homo sapiens OX=9606 GN=C1S PE=1 SV=1;tr|F8WCZ6|F8WCZ6_HUMAN Complement C1s subcomponent OS=Homo sapiens OX=9606 GN=C1S PE=1 SV=1;tr|A0A087X232|A0A087X232_HUMAN Complement C1s subcomponent OS=Homo sapiens	6	0	0	0	0	9772500	0	225	522;905;1620;2129;2351;2352;2394;2594	True;True;True;True;True;True;True;True	547;941;1680;2216;2449;2450;2493;2701	7721;7722;7723;7724;7725;7726;13653;13654;20912;20913;20914;20915;20916;20917;20918;27185;27186;27187;27188;27189;27190;27191;27192;27193;27194;27195;27196;27197;27198;32276;32277;32278;32279;32280;32281;32282;32283;32284;32285;32286;32287;32288;32289;32290;32291;32292;32293;32294;32295;32296;32297;32674;32675;34996;34997;34998;34999;35000;35001;35002;35003;35004;35005;35006;35007;35008;35009;350…	9923;9924;9925;9926;9927;9928;17330;17331;25928;25929;25930;25931;25932;25933;25934;33722;33723;33724;33725;33726;33727;33728;33729;33730;33731;33732;33733;33734;33735;33736;40380;40381;40382;40383;40384;40385;40386;40387;40388;40389;40390;40391;40392;40393;40394;40395;40396;40397;40398;40399;40400;40401;40836;40837;43607;43608;43609;43610;43611;43612;43613;43614;43615;43616;43617;43618;43619;436…	9924;17331;25931;33724;40388;40399;40836;43614
sp|P0C0L4|CO4A_HUMAN;tr|A0A0G2JPR0|A0A0G2JPR0_HUMAN;tr|A0A140TA44|A0A140TA44_HUMAN;tr|A0A140TA32|A0A140TA32_HUMAN;sp|P0C0L4-2|CO4A_HUMAN;tr|A0A140TA49|A0A140TA49_HUMAN;CON__ENSEMBL:ENSBTAP00000007350;CON__P01030;tr|A0A3B3ISD7|A0A3B3ISD7_HUMAN	sp|P0C0L4|CO4A_HUMAN;tr|A0A0G2JPR0|A0A0G2JPR0_HUMAN;tr|A0A140TA44|A0A140TA44_HUMAN;tr|A0A140TA32|A0A140TA32_HUMAN;sp|P0C0L4-2|CO4A_HUMAN;tr|A0A140TA49|A0A140TA49_HUMAN	81;79;78;78;78;76;7;6;2	3;3;3;3;3;3;0;0;0	1;1;1;1;1;1;0;0;0	sp|P0C0L4|CO4A_HUMAN Complement C4-A OS=Homo sapiens OX=9606 GN=C4A PE=1 SV=2;tr|A0A0G2JPR0|A0A0G2JPR0_HUMAN Complement C4-A OS=Homo sapiens OX=9606 GN=C4A PE=1 SV=1;tr|A0A140TA44|A0A140TA44_HUMAN Complement C4-A OS=Homo sapiens OX=9606 GN=C4A PE=1 SV=1;tr	9	0	0	0	0	20924000	0	226	0;68;69;147;148;222;270;336;371;372;548;555;556;572;593;655;666;758;759;796;797;848;918;975;993;995;1012;1034;1046;1064;1124;1317;1319;1461;1567;1603;1604;1643;1644;1668;1694;1766;1767;1768;1788;1838;1878;2027;2028;2031;2135;2138;2177;2208;2246;2349;2350;2406;2569;2588;2648;2649;2650;2716;2717;2718;2730;2731;2741;2744;2747;2767;2772;2788;2820;2867;2868;2896;3030;3092;3096	False;False;False;False;False;False;False;False;False;False;False;False;False;False;False;False;False;False;False;False;False;False;False;False;False;False;False;False;False;False;False;False;False;False;False;False;False;False;False;False;True;False;False;False;False;False;False;True;True;False;False;False;False;False;False;False;False;False;False;False;False;False;False;False;False;False;False;…	0;70;71;72;152;153;229;278;347;382;383;574;581;582;598;619;682;694;791;792;830;831;884;954;1012;1030;1032;1049;1071;1083;1101;1164;1366;1367;1369;1518;1627;1663;1664;1703;1704;1729;1730;1756;1830;1831;1832;1852;1913;1914;1958;2114;2115;2118;2222;2225;2268;2300;2338;2446;2447;2448;2506;2672;2673;2693;2756;2757;2758;2830;2831;2832;2844;2845;2855;2858;2861;2881;2887;2888;2904;2937;2989;2990;3018;315…	0;1;2;3;4;5;6;7;8;9;10;11;12;13;14;15;1537;1538;1539;1540;1541;2428;2429;2430;2431;2432;2433;2434;2435;2436;2437;2438;2439;2440;2441;2442;2443;2444;2445;2446;2447;2448;2449;2450;2451;2452;2453;2454;2455;2456;2457;2458;2459;2460;2461;2462;2463;2464;2465;2466;2467;2468;3624;3625;3626;3627;3628;3629;3630;3631;3632;3633;3634;3635;3636;3637;3638;3639;3640;3641;3642;3643;3644;3645;3646;3647;3648;3649;3…	0;1;2;3;4;5;6;7;8;9;10;11;12;13;14;15;16;2121;2122;2123;2124;2125;3149;3150;3151;3152;3153;3154;3155;3156;3157;3158;3159;3160;3161;3162;3163;3164;3165;3166;3167;3168;3169;3170;3171;3172;3173;3174;3175;3176;3177;3178;3179;3180;3181;3182;3183;3184;3185;3186;3187;3188;3189;3190;4744;4745;4746;4747;4748;4749;4750;4751;4752;4753;4754;4755;4756;4757;4758;4759;4760;4761;4762;4763;4764;4765;4766;4767;476…	13;2121;2124;3156;3190;4758;5342;6617;7169;7189;10217;10285;10297;10482;12379;12976;13164;14748;14755;15176;15183;16221;17409;17951;18089;18100;18320;18429;18670;18752;19433;21827;21919;24139;25208;25781;25802;26333;26334;26631;26883;27574;27580;27582;28789;29817;30621;32121;32155;32167;33763;33774;36626;37298;37549;40375;40379;40975;43420;43577;44640;44643;44648;46739;46750;46756;47178;47179;473…	135;136;137;138;139;140	167;262;328;968;1128;1483
sp|P0C0L5|CO4B_HUMAN;tr|F5GXS0|F5GXS0_HUMAN;tr|A0A3B3ISA6|A0A3B3ISA6_HUMAN	sp|P0C0L5|CO4B_HUMAN;tr|F5GXS0|F5GXS0_HUMAN;tr|A0A3B3ISA6|A0A3B3ISA6_HUMAN	82;79;50	82;79;50	1;1;1	sp|P0C0L5|CO4B_HUMAN Complement C4-B OS=Homo sapiens OX=9606 GN=C4B PE=1 SV=2;tr|F5GXS0|F5GXS0_HUMAN Complement C4-B OS=Homo sapiens OX=9606 GN=C4B PE=1 SV=1;tr|A0A3B3ISA6|A0A3B3ISA6_HUMAN Complement C4-B (Fragment) OS=Homo sapiens OX=9606 GN=C4B PE=1 SV=1	3	0	53085000	0	0	749980000	0	227	0;68;69;147;148;222;223;270;336;371;372;548;555;556;572;593;655;666;758;759;796;797;848;918;975;993;995;1012;1034;1046;1064;1072;1124;1317;1319;1461;1567;1603;1604;1643;1644;1668;1693;1766;1767;1768;1788;1838;1878;2029;2031;2135;2138;2177;2208;2246;2349;2350;2406;2569;2588;2648;2649;2650;2716;2717;2718;2730;2731;2741;2744;2747;2767;2772;2788;2820;2867;2868;2896;3030;3092;3096	True;True;True;True;True;True;True;True;True;True;True;True;True;True;True;True;True;True;True;True;True;True;True;True;True;True;True;True;True;True;True;True;True;True;True;True;True;True;True;True;True;True;True;True;True;True;True;True;True;True;True;True;True;True;True;True;True;True;True;True;True;True;True;True;True;True;True;True;True;True;True;True;True;True;True;True;True;True;True;True…	0;70;71;72;152;153;229;230;278;347;382;383;574;581;582;598;619;682;694;791;792;830;831;884;954;1012;1030;1032;1049;1071;1083;1101;1109;1164;1366;1367;1369;1518;1627;1663;1664;1703;1704;1729;1730;1755;1830;1831;1832;1852;1913;1914;1958;2116;2118;2222;2225;2268;2300;2338;2446;2447;2448;2506;2672;2673;2693;2756;2757;2758;2830;2831;2832;2844;2845;2855;2858;2861;2881;2887;2888;2904;2937;2989;2990;3018…	0;1;2;3;4;5;6;7;8;9;10;11;12;13;14;15;1537;1538;1539;1540;1541;2428;2429;2430;2431;2432;2433;2434;2435;2436;2437;2438;2439;2440;2441;2442;2443;2444;2445;2446;2447;2448;2449;2450;2451;2452;2453;2454;2455;2456;2457;2458;2459;2460;2461;2462;2463;2464;2465;2466;2467;2468;3624;3625;3626;3627;3628;3629;3630;3631;3632;3633;3634;3635;3636;3637;3638;3639;3640;3641;3642;3643;3644;3645;3646;3647;3648;3649;3…	0;1;2;3;4;5;6;7;8;9;10;11;12;13;14;15;16;2121;2122;2123;2124;2125;3149;3150;3151;3152;3153;3154;3155;3156;3157;3158;3159;3160;3161;3162;3163;3164;3165;3166;3167;3168;3169;3170;3171;3172;3173;3174;3175;3176;3177;3178;3179;3180;3181;3182;3183;3184;3185;3186;3187;3188;3189;3190;4744;4745;4746;4747;4748;4749;4750;4751;4752;4753;4754;4755;4756;4757;4758;4759;4760;4761;4762;4763;4764;4765;4766;4767;476…	13;2121;2124;3156;3190;4758;4785;5342;6617;7169;7189;10217;10285;10297;10482;12379;12976;13164;14748;14755;15176;15183;16221;17409;17951;18089;18100;18320;18429;18670;18752;18872;19433;21827;21919;24139;25208;25781;25802;26333;26334;26631;26855;27574;27580;27582;28789;29817;30621;32156;32167;33763;33774;36626;37298;37549;40375;40379;40975;43420;43577;44640;44643;44648;46739;46750;46756;47178;4717…	135;136;137;138;139;140	167;262;328;968;1128;1483
sp|P0DJI8|SAA1_HUMAN;tr|E9PQD6|E9PQD6_HUMAN	sp|P0DJI8|SAA1_HUMAN;tr|E9PQD6|E9PQD6_HUMAN	4;3	4;3	2;1	sp|P0DJI8|SAA1_HUMAN Serum amyloid A-1 protein OS=Homo sapiens OX=9606 GN=SAA1 PE=1 SV=1;tr|E9PQD6|E9PQD6_HUMAN Serum amyloid A protein OS=Homo sapiens OX=9606 GN=SAA1 PE=1 SV=1	2	0	0	0	0	48229000	0	229	547;787;2136;2247	True;True;True;True	573;821;2223;2339	7959;7960;7961;7962;7963;7964;7965;7966;7967;7968;7969;7970;11942;11943;11944;11945;11946;11947;11948;11949;11950;11951;11952;11953;11954;11955;11956;11957;11958;11959;11960;11961;27226;27227;27228;30008;30009;30010;30011;30012;30013;30014;30015;30016;30017;30018;30019;30020;30021;30022;30023;30024;30025;30026;30027;30028;30029;30030;30031;30032;30033;30034	10205;10206;10207;10208;10209;10210;10211;10212;10213;10214;10215;10216;15142;15143;15144;15145;15146;15147;15148;15149;15150;15151;15152;15153;15154;15155;15156;15157;15158;15159;15160;15161;33766;33767;33768;37555;37556;37557;37558;37559;37560;37561;37562;37563;37564;37565;37566;37567;37568;37569;37570;37571;37572;37573;37574;37575;37576;37577;37578;37579;37580;37581	10214;15159;33768;37577
sp|P0DMV8-2|HS71A_HUMAN;sp|P0DMV9|HS71B_HUMAN;sp|P0DMV8|HS71A_HUMAN;tr|A0A0G2JIW1|A0A0G2JIW1_HUMAN;sp|P17066|HSP76_HUMAN;sp|P48741|HSP77_HUMAN;tr|V9GZ37|V9GZ37_HUMAN	sp|P0DMV8-2|HS71A_HUMAN;sp|P0DMV9|HS71B_HUMAN;sp|P0DMV8|HS71A_HUMAN;tr|A0A0G2JIW1|A0A0G2JIW1_HUMAN;sp|P17066|HSP76_HUMAN	5;5;5;5;3;2;2	5;5;5;5;3;2;2	3;3;3;3;2;1;2	sp|P0DMV8-2|HS71A_HUMAN Isoform 2 of Heat shock 70 kDa protein 1A OS=Homo sapiens OX=9606 GN=HSPA1A;sp|P0DMV9|HS71B_HUMAN Heat shock 70 kDa protein 1B OS=Homo sapiens OX=9606 GN=HSPA1B PE=1 SV=1;sp|P0DMV8|HS71A_HUMAN Heat shock 70 kDa protein 1A OS=Homo sa	7	0	0	0	0	0	0	230	220;346;1240;1789;2656	True;True;True;True;True	227;357;1284;1853;2765	3620;3621;5186;5187;16926;16927;16928;16929;23126;36305;36306	4740;4741;6696;6697;21192;21193;21194;21195;28790;45325;45326	4741;6697;21192;28790;45326
sp|P0DOY2|IGLC2_HUMAN;sp|P0DOY3|IGLC3_HUMAN;sp|P0CF74|IGLC6_HUMAN;tr|A0A5H1ZRQ7|A0A5H1ZRQ7_HUMAN;sp|A0M8Q6|IGLC7_HUMAN	sp|P0DOY2|IGLC2_HUMAN;sp|P0DOY3|IGLC3_HUMAN	11;10;4;2;2	11;10;4;2;2	6;6;1;1;1	sp|P0DOY2|IGLC2_HUMAN Immunoglobulin lambda constant 2 OS=Homo sapiens OX=9606 GN=IGLC2 PE=1 SV=1;sp|P0DOY3|IGLC3_HUMAN Immunoglobulin lambda constant 3 OS=Homo sapiens OX=9606 GN=IGLC3 PE=1 SV=1	5	0	0	0	0	200900000	0	231	11;12;50;110;253;255;256;2281;2443;2444;2976	True;True;True;True;True;True;True;True;True;True;True	12;13;52;115;260;262;263;2376;2543;2544;3099	242;243;244;245;246;247;248;249;250;251;252;253;254;255;256;257;258;259;260;261;262;263;264;265;266;267;268;269;270;271;272;273;274;275;276;277;278;279;280;281;282;283;284;285;286;287;288;289;290;291;292;293;294;295;296;297;298;299;300;301;302;303;304;305;306;307;308;309;310;311;312;313;314;315;316;317;318;319;320;321;322;323;324;325;326;327;328;329;330;331;332;333;334;335;336;337;1079;1080;1081;…	313;314;315;316;317;318;319;320;321;322;323;324;325;326;327;328;329;330;331;332;333;334;335;336;337;338;339;340;341;342;343;344;345;346;347;348;349;350;351;352;353;354;355;356;357;358;359;360;361;362;363;364;365;366;367;368;369;370;371;372;373;374;375;376;377;378;379;380;381;382;383;384;385;386;387;388;389;390;391;392;393;394;395;396;397;398;399;400;401;402;403;404;405;406;407;408;409;410;411;412…	404;524;1511;2733;5074;5132;5137;38810;41541;41592;51597
sp|P0DP02|HVC33_HUMAN;sp|A0A075B6Q5|HV364_HUMAN	sp|P0DP02|HVC33_HUMAN;sp|A0A075B6Q5|HV364_HUMAN	4;2	1;1	1;1	sp|P0DP02|HVC33_HUMAN Immunoglobulin heavy variable 3-30-3 OS=Homo sapiens OX=9606 GN=IGHV3-30-3 PE=3 SV=1;sp|A0A075B6Q5|HV364_HUMAN Immunoglobulin heavy variable 3-64 OS=Homo sapiens OX=9606 GN=IGHV3-64 PE=3 SV=1	2	0	0	0	0	0	0	232	60;1058;1715;1966	False;False;True;False	62;1095;1777;2049;2050	1148;1149;1150;1151;1152;1153;1154;1155;1156;1157;1158;1159;1160;1161;1162;1163;1164;1165;1166;14842;21926;25362;25363;25364;25365;25366;25367;25368;25369;25370;25371	1578;1579;1580;1581;1582;1583;1584;1585;1586;1587;1588;1589;1590;1591;1592;1593;1594;1595;1596;1597;1598;1599;1600;1601;1602;18732;27077;31500;31501;31502;31503;31504;31505;31506;31507;31508;31509;31510	1582;18732;27077;31507	19	102
sp|P0DP04|HV43D_HUMAN;sp|P01782|HV309_HUMAN	sp|P0DP04|HV43D_HUMAN;sp|P01782|HV309_HUMAN	4;4	2;2	2;2	sp|P0DP04|HV43D_HUMAN Immunoglobulin heavy variable 3-43D OS=Homo sapiens OX=9606 GN=IGHV3-43D PE=3 SV=1;sp|P01782|HV309_HUMAN Immunoglobulin heavy variable 3-9 OS=Homo sapiens OX=9606 GN=IGHV3-9 PE=1 SV=2	2	0	0	0	0	618530	0	109	58;1058;1714;1955	True;False;True;False	60;1095;1776;2037	1124;1125;1126;1127;1128;1129;1130;1131;1132;1133;1134;1135;1136;1137;1138;1139;14842;21919;21920;21921;21922;21923;21924;21925;25263;25264;25265;25266;25267;25268;25269;25270;25271;25272;25273;25274;25275;25276;25277;25278	1554;1555;1556;1557;1558;1559;1560;1561;1562;1563;1564;1565;1566;1567;1568;1569;18732;27069;27070;27071;27072;27073;27074;27075;27076;31394;31395;31396;31397;31398;31399;31400;31401;31402;31403;31404;31405;31406;31407;31408;31409;31410	1562;18732;27074;31400
sp|P0DP09|KV113_HUMAN;sp|A0A0B4J2D9|KVD13_HUMAN	sp|P0DP09|KV113_HUMAN;sp|A0A0B4J2D9|KVD13_HUMAN	1;1	1;1	1;1	sp|P0DP09|KV113_HUMAN Immunoglobulin kappa variable 1-13 OS=Homo sapiens OX=9606 GN=IGKV1-13 PE=3 SV=1;sp|A0A0B4J2D9|KVD13_HUMAN Immunoglobulin kappa variable 1D-13 OS=Homo sapiens OX=9606 GN=IGKV1D-13 PE=3 SV=1	2	0	0	0	0	1336400	0	38	1633	TRUE	1693	21174;21175;21176;21177;21178;21179;21180;21181;21182;21183;21184;21185;21186;21187;21188;21189;21190	26235;26236;26237;26238;26239;26240;26241;26242;26243;26244;26245;26246;26247;26248;26249;26250;26251	26250
sp|P0DSN7|KVD37_HUMAN;sp|A0A075B6S9|KV137_HUMAN	sp|P0DSN7|KVD37_HUMAN;sp|A0A075B6S9|KV137_HUMAN	1;1	1;1	1;1	sp|P0DSN7|KVD37_HUMAN Probable non-functional immunoglobulinn kappa variable 1D-37 OS=Homo sapiens OX=9606 GN=IGKV1D-37 PE=5 SV=1;sp|A0A075B6S9|KV137_HUMAN Probable non-functional immunoglobulinn kappa variable 1-37 OS=Homo sapiens OX=9606 GN=IGKV1-37 PE=5	2	0	0	0	0	0	0	31	1639	TRUE	1699	21213	26275	26275
sp|P10153|RNAS2_HUMAN	sp|P10153|RNAS2_HUMAN	2	2	2	sp|P10153|RNAS2_HUMAN Non-secretory ribonuclease OS=Homo sapiens OX=9606 GN=RNASE2 PE=1 SV=2	1	0	0	0	0	0	0	234	2128;2983	True;True	2215;3106	27184;41459	33721;51722	33721;51722	141	132
sp|P10599|THIO_HUMAN;sp|P10599-2|THIO_HUMAN	sp|P10599|THIO_HUMAN;sp|P10599-2|THIO_HUMAN	4;3	4;3	4;3	sp|P10599|THIO_HUMAN Thioredoxin OS=Homo sapiens OX=9606 GN=TXN PE=1 SV=3;sp|P10599-2|THIO_HUMAN Isoform 2 of Thioredoxin OS=Homo sapiens OX=9606 GN=TXN	2	0	0	0	0	0	0	236	622;1509;1830;2452	True;True;True;True	649;1568;1902;2553	9892;9893;19838;23753;33337	12705;12706;24717;29514;41672	12706;24717;29514;41672
sp|P10643|CO7_HUMAN	sp|P10643|CO7_HUMAN	13	13	13	sp|P10643|CO7_HUMAN Complement component C7 OS=Homo sapiens OX=9606 GN=C7 PE=1 SV=2	1	0	0	0	0	15455000	0	237	649;961;1052;1176;1575;1615;1731;1836;1976;2168;2210;2414;3070	True;True;True;True;True;True;True;True;True;True;True;True;True	676;998;1089;1219;1635;1675;1794;1911;2061;2258;2302;2514;3194	10073;10074;10075;10076;10077;10078;10079;10080;10081;10082;10083;10084;10085;14055;14056;14057;14058;14059;14060;14061;14062;14063;14813;14814;16498;16499;16500;20444;20445;20446;20447;20448;20449;20450;20451;20452;20453;20454;20455;20893;20894;20895;20896;20897;20898;20899;20900;22027;22028;22029;22030;22031;22032;22033;22034;22035;22036;22037;22038;22039;22040;24001;24002;25472;25473;25474;254…	12897;12898;12899;12900;12901;12902;12903;12904;12905;12906;12907;12908;12909;17773;17774;17775;17776;17777;17778;17779;17780;17781;18703;18704;20702;20703;20704;25400;25401;25402;25403;25404;25405;25406;25407;25408;25409;25410;25411;25412;25907;25908;25909;25910;25911;25912;25913;25914;27199;27200;27201;27202;27203;27204;27205;27206;27207;27208;27209;27210;27211;27212;29794;29795;31673;31674;316…	12907;17774;18703;20702;25402;25911;27210;29794;31673;36570;37302;41236;53258
sp|P10809|CH60_HUMAN;tr|C9J0S9|C9J0S9_HUMAN;tr|C9JL19|C9JL19_HUMAN;tr|C9JCQ4|C9JCQ4_HUMAN;sp|P10809-2|CH60_HUMAN;tr|C9JL25|C9JL25_HUMAN;tr|E7EXB4|E7EXB4_HUMAN;tr|E7ESH4|E7ESH4_HUMAN	sp|P10809|CH60_HUMAN	6;1;1;1;1;1;1;1	6;1;1;1;1;1;1;1	6;1;1;1;1;1;1;1	sp|P10809|CH60_HUMAN 60 kDa heat shock protein, mitochondrial OS=Homo sapiens OX=9606 GN=HSPD1 PE=1 SV=2	8	0	0	0	0	0	0	238	168;460;1287;1421;2456;2457	True;True;True;True;True;True	173;174;175;477;478;1336;1476;2558;2559	2731;2732;2733;2734;2735;2736;6515;6516;6517;17303;18453;18454;18455;18456;18457;18458;33357;33358;33359;33360;33361;33362;33363	3543;3544;3545;3546;3547;3548;3549;8319;8320;8321;8322;21659;22945;22946;22947;22948;22949;22950;22951;41697;41698;41699;41700;41701;41702;41703;41704	3546;8322;21659;22946;41697;41704	142;143;144	40;55;316
sp|P10909-4|CLUS_HUMAN;sp|P10909-6|CLUS_HUMAN;sp|P10909|CLUS_HUMAN;sp|P10909-5|CLUS_HUMAN;sp|P10909-2|CLUS_HUMAN;sp|P10909-3|CLUS_HUMAN;tr|H0YC35|H0YC35_HUMAN;tr|H0YLK8|H0YLK8_HUMAN;tr|H0YAS8|H0YAS8_HUMAN;tr|E7ERK6|E7ERK6_HUMAN;tr|E5RG36|E5RG36_HUMAN;tr|E5RGB0|E5RGB0_HUMAN;tr|E5RH61|E5RH61_HUMAN;tr|E5RJZ5|E5RJZ5_HUMAN;tr|E7ETB4|E7ETB4_HUMAN	sp|P10909-4|CLUS_HUMAN;sp|P10909-6|CLUS_HUMAN;sp|P10909|CLUS_HUMAN;sp|P10909-5|CLUS_HUMAN;sp|P10909-2|CLUS_HUMAN;sp|P10909-3|CLUS_HUMAN;tr|H0YC35|H0YC35_HUMAN;tr|H0YLK8|H0YLK8_HUMAN	16;16;16;16;16;13;10;8;7;5;3;3;3;3;3	16;16;16;16;16;13;10;8;7;5;3;3;3;3;3	16;16;16;16;16;13;10;8;7;5;3;3;3;3;3	sp|P10909-4|CLUS_HUMAN Isoform 4 of Clusterin OS=Homo sapiens OX=9606 GN=CLU;sp|P10909-6|CLUS_HUMAN Isoform 6 of Clusterin OS=Homo sapiens OX=9606 GN=CLU;sp|P10909|CLUS_HUMAN Clusterin OS=Homo sapiens OX=9606 GN=CLU PE=1 SV=1;sp|P10909-5|CLUS_HUMAN Isoform	15	0	0	7572500	0	52794000	0	239	232;233;234;613;627;628;671;791;828;1440;1441;1525;2130;2576;2918;2919	True;True;True;True;True;True;True;True;True;True;True;True;True;True;True;True	239;240;241;639;654;655;699;825;862;1495;1496;1584;2217;2680;3040;3041	3712;3713;3714;3715;3716;3717;3718;3719;3720;3721;3722;3723;3724;3725;3726;3727;3728;3729;3730;3731;3732;9834;9835;9836;9837;9838;9839;9840;9841;9842;9906;9907;9908;9909;9910;9911;9912;9913;10403;10404;10405;10406;10407;10408;10409;10410;10411;10412;10413;10414;10415;11967;12560;18635;18636;18637;18638;18639;18640;18641;18642;18643;18644;18645;18646;18647;18648;18649;18650;19987;19988;19989;19990…	4832;4833;4834;4835;4836;4837;4838;4839;4840;4841;4842;4843;4844;4845;4846;4847;4848;4849;4850;4851;4852;12646;12647;12648;12649;12650;12651;12652;12653;12654;12719;12720;12721;12722;12723;12724;12725;12726;13237;13238;13239;13240;13241;13242;13243;13244;13245;13246;13247;13248;13249;15167;15928;23202;23203;23204;23205;23206;23207;23208;23209;23210;23211;23212;23213;23214;23215;23216;23217;24878;…	4843;4848;4851;12649;12721;12726;13240;15167;15928;23210;23216;24882;33740;43441;50793;50814
sp|P11021|BIP_HUMAN	sp|P11021|BIP_HUMAN	1	1	1	sp|P11021|BIP_HUMAN Endoplasmic reticulum chaperone BiP OS=Homo sapiens OX=9606 GN=HSPA5 PE=1 SV=2	1	0	0	0	0	0	0	240	1239	TRUE	1283	16925	21191	21191
sp|P11215|ITAM_HUMAN;sp|P11215-2|ITAM_HUMAN	sp|P11215|ITAM_HUMAN;sp|P11215-2|ITAM_HUMAN	1;1	1;1	1;1	sp|P11215|ITAM_HUMAN Integrin alpha-M OS=Homo sapiens OX=9606 GN=ITGAM PE=1 SV=2;sp|P11215-2|ITAM_HUMAN Isoform 2 of Integrin alpha-M OS=Homo sapiens OX=9606 GN=ITGAM	2	0	0	0	0	0	0	242	2338	TRUE	2435	32214	40313	40313
sp|P11413|G6PD_HUMAN;sp|P11413-3|G6PD_HUMAN;sp|P11413-2|G6PD_HUMAN;tr|E9PD92|E9PD92_HUMAN;tr|E7EM57|E7EM57_HUMAN;tr|E7EUI8|E7EUI8_HUMAN	sp|P11413|G6PD_HUMAN;sp|P11413-3|G6PD_HUMAN;sp|P11413-2|G6PD_HUMAN;tr|E9PD92|E9PD92_HUMAN;tr|E7EM57|E7EM57_HUMAN;tr|E7EUI8|E7EUI8_HUMAN	2;2;2;1;1;1	2;2;2;1;1;1	2;2;2;1;1;1	sp|P11413|G6PD_HUMAN Glucose-6-phosphate 1-dehydrogenase OS=Homo sapiens OX=9606 GN=G6PD PE=1 SV=4;sp|P11413-3|G6PD_HUMAN Isoform 3 of Glucose-6-phosphate 1-dehydrogenase OS=Homo sapiens OX=9606 GN=G6PD;sp|P11413-2|G6PD_HUMAN Isoform Long of Glucose-6-phos	6	0	0	0	0	0	0	243	393;1220	True;True	404;1264	5698;16861	7379;21119	7379;21119
sp|P12273|PIP_HUMAN	sp|P12273|PIP_HUMAN	12	12	12	sp|P12273|PIP_HUMAN Prolactin-inducible protein OS=Homo sapiens OX=9606 GN=PIP PE=1 SV=1	1	0	0	0	0	0	950660	245	634;635;909;910;1237;2429;2430;2512;2669;2670;2685;3078	True;True;True;True;True;True;True;True;True;True;True;True	661;662;945;946;1281;2529;2530;2614;2779;2780;2795;3202	9996;9997;9998;9999;10000;10001;10002;10003;13674;13675;13676;13677;13678;13679;13680;13681;16922;16923;33097;33098;33099;33100;33101;33102;33103;33104;34276;34277;36696;36697;36698;36699;36700;36701;36702;36703;36704;36705;36706;36707;36708;36709;36710;37061;37062;37063;37064;37065;42792	12815;12816;12817;12818;12819;12820;12821;12822;12823;12824;12825;17351;17352;17353;17354;17355;17356;17357;17358;17359;17360;17361;21188;21189;41394;41395;41396;41397;41398;41399;41400;41401;41402;41403;42711;42712;45983;45984;45985;45986;45987;45988;45989;45990;45991;45992;45993;45994;45995;45996;45997;45998;45999;46000;46001;46002;46529;46530;46531;46532;46533;46534;53349	12817;12822;17352;17358;21188;41401;41402;42712;45985;46002;46532;53349
sp|P12814-2|ACTN1_HUMAN;sp|P12814-4|ACTN1_HUMAN;sp|P12814-3|ACTN1_HUMAN;sp|P12814|ACTN1_HUMAN;tr|H0YJ11|H0YJ11_HUMAN;tr|H7C5W8|H7C5W8_HUMAN;tr|H9KV75|H9KV75_HUMAN;tr|H0YJW3|H0YJW3_HUMAN;sp|O43707|ACTN4_HUMAN;tr|G3V5M4|G3V5M4_HUMAN;sp|Q08043|ACTN3_HUMAN;sp|P35609|ACTN2_HUMAN;sp|P35609-2|ACTN2_HUMAN;sp|O43707-2|ACTN4_HUMAN;tr|A0A494C1A0|A0A494C1A0_HUMAN;tr|A0A494C0Q3|A0A494C0Q3_HUMAN;tr|F5GXS2|F5GX…	sp|P12814-2|ACTN1_HUMAN;sp|P12814-4|ACTN1_HUMAN;sp|P12814-3|ACTN1_HUMAN;sp|P12814|ACTN1_HUMAN;tr|H0YJ11|H0YJ11_HUMAN;tr|H7C5W8|H7C5W8_HUMAN;tr|H9KV75|H9KV75_HUMAN;tr|H0YJW3|H0YJW3_HUMAN;sp|O43707|ACTN4_HUMAN	4;4;4;4;3;3;3;2;2;1;1;1;1;1;1;1;1;1;1;1;1;1;1	4;4;4;4;3;3;3;2;2;1;1;1;1;1;1;1;1;1;1;1;1;1;1	4;4;4;4;3;3;3;2;2;1;1;1;1;1;1;1;1;1;1;1;1;1;1	sp|P12814-2|ACTN1_HUMAN Isoform 2 of Alpha-actinin-1 OS=Homo sapiens OX=9606 GN=ACTN1;sp|P12814-4|ACTN1_HUMAN Isoform 4 of Alpha-actinin-1 OS=Homo sapiens OX=9606 GN=ACTN1;sp|P12814-3|ACTN1_HUMAN Isoform 3 of Alpha-actinin-1 OS=Homo sapiens OX=9606 GN=ACTN	23	0	0	0	0	0	0	246	1194;1619;1663;2776	True;True;True;True	1238;1679;1724;2892	16680;20910;20911;21493;38616;38617	20915;25926;25927;26592;48401;48402	20915;25926;26592;48401
sp|P13010|XRCC5_HUMAN;tr|C9JZ81|C9JZ81_HUMAN	sp|P13010|XRCC5_HUMAN;tr|C9JZ81|C9JZ81_HUMAN	2;1	2;1	2;1	sp|P13010|XRCC5_HUMAN X-ray repair cross-complementing protein 5 OS=Homo sapiens OX=9606 GN=XRCC5 PE=1 SV=3;tr|C9JZ81|C9JZ81_HUMAN X-ray repair cross-complementing protein 5 (Fragment) OS=Homo sapiens OX=9606 GN=XRCC5 PE=1 SV=1	2	0	0	5590300	0	0	0	247	363;1292	True;True	374;1341	5343;17313	6872;21669	6872;21669
sp|P13671|CO6_HUMAN;tr|C9JC72|C9JC72_HUMAN	sp|P13671|CO6_HUMAN	13;2	13;2	13;2	sp|P13671|CO6_HUMAN Complement component C6 OS=Homo sapiens OX=9606 GN=C6 PE=1 SV=3	2	0	0	0	0	16226000	0	248	170;457;660;936;1213;1214;1226;2423;2476;2502;2579;2840;3112	True;True;True;True;True;True;True;True;True;True;True;True;True	177;473;687;973;1257;1258;1270;2523;2578;2604;2684;2960;3238	2739;2740;2741;2742;2743;2744;2745;2746;2747;2748;2749;6474;10188;10189;10190;10191;10192;10193;10194;10195;10196;10197;10198;10199;10200;10201;13826;13827;13828;13829;13830;13831;13832;13833;13834;13835;13836;13837;16787;16788;16789;16882;16883;16884;33060;33061;33062;33063;33064;33065;33066;33067;33068;33069;33070;33916;33917;33918;33919;33920;33921;33922;33923;34185;34186;34187;34868;34869;348…	3552;3553;3554;3555;3556;3557;3558;3559;3560;3561;3562;3563;8274;13012;13013;13014;13015;13016;13017;13018;13019;13020;13021;13022;13023;13024;13025;13026;17511;17512;17513;17514;17515;17516;17517;17518;17519;17520;17521;17522;17523;21030;21031;21032;21140;21141;21142;41349;41350;41351;41352;41353;41354;41355;41356;41357;41358;41359;42306;42307;42308;42309;42310;42311;42312;42313;42314;42593;4259…	3557;8274;13026;17520;21030;21032;21140;41351;42314;42593;43467;49466;53838
sp|P13796|PLSL_HUMAN;sp|P13796-2|PLSL_HUMAN;tr|Q5TBN3|Q5TBN3_HUMAN;tr|Q5TBN5|Q5TBN5_HUMAN;tr|U3KQI3|U3KQI3_HUMAN;sp|P13797-3|PLST_HUMAN;tr|A0A0A0MSQ0|A0A0A0MSQ0_HUMAN;sp|P13797-2|PLST_HUMAN;sp|P13797|PLST_HUMAN	sp|P13796|PLSL_HUMAN	11;4;2;1;1;1;1;1;1	11;4;2;1;1;1;1;1;1	11;4;2;1;1;1;1;1;1	sp|P13796|PLSL_HUMAN Plastin-2 OS=Homo sapiens OX=9606 GN=LCP1 PE=1 SV=6	9	0	0	0	0	0	833080	249	2;295;874;1304;1666;2187;2827;2981;3061;3062;3087	True;True;True;True;True;True;True;True;True;True;True	2;306;910;1353;1727;2278;2946;3104;3185;3186;3211	34;4724;4725;13372;17352;17353;21509;29458;39446;41457;42644;42645;42646;42885;42886	36;6126;6127;17008;21709;21710;26608;36848;49388;51720;53184;53185;53186;53450;53451	36;6127;17008;21710;26608;36848;49388;51720;53184;53186;53451
sp|P14618-3|KPYM_HUMAN;sp|P14618|KPYM_HUMAN;tr|B4DNK4|B4DNK4_HUMAN;tr|H3BTN5|H3BTN5_HUMAN;sp|P14618-2|KPYM_HUMAN;tr|H3BQ34|H3BQ34_HUMAN;tr|H3BR70|H3BR70_HUMAN;tr|H3BT25|H3BT25_HUMAN;tr|H3BUW1|H3BUW1_HUMAN;tr|H3BTJ2|H3BTJ2_HUMAN	sp|P14618-3|KPYM_HUMAN;sp|P14618|KPYM_HUMAN;tr|B4DNK4|B4DNK4_HUMAN;tr|H3BTN5|H3BTN5_HUMAN;sp|P14618-2|KPYM_HUMAN;tr|H3BQ34|H3BQ34_HUMAN	7;7;6;5;5;4;2;1;1;1	7;7;6;5;5;4;2;1;1;1	7;7;6;5;5;4;2;1;1;1	sp|P14618-3|KPYM_HUMAN Isoform 3 of Pyruvate kinase PKM OS=Homo sapiens OX=9606 GN=PKM;sp|P14618|KPYM_HUMAN Pyruvate kinase PKM OS=Homo sapiens OX=9606 GN=PKM PE=1 SV=4;tr|B4DNK4|B4DNK4_HUMAN Pyruvate kinase OS=Homo sapiens OX=9606 GN=PKM PE=1 SV=1;tr|H3BT	10	0	0	0	0	0	0	250	539;912;1348;1390;1475;2132;2461	True;True;True;True;True;True;True	565;948;1399;1442;1532;2219;2563	7907;13698;17728;17729;18196;18197;18198;18199;19485;19486;27205;33370	10150;17379;22099;22100;22670;22671;22672;22673;24236;24237;33743;41711	10150;17379;22100;22671;24236;33743;41711
sp|P14780|MMP9_HUMAN	sp|P14780|MMP9_HUMAN	10	10	10	sp|P14780|MMP9_HUMAN Matrix metalloproteinase-9 OS=Homo sapiens OX=9606 GN=MMP9 PE=1 SV=3	1	0	0	0	0	0	0	251	77;272;799;1070;1527;1544;2083;2108;2215;2319	True;True;True;True;True;True;True;True;True;True	80;280;833;1107;1586;1603;2170;2195;2307;2415	1584;1585;4134;11989;14954;14955;20033;20116;26446;26447;27014;29788;31339;31340	2171;2172;5354;15190;15191;18866;18867;24927;25017;32826;32827;33519;37327;39226;39227	2172;5354;15191;18867;24927;25017;32827;33519;37327;39227
sp|P15169|CBPN_HUMAN;CON__Q2KJ83;tr|B1AP58|B1AP58_HUMAN	sp|P15169|CBPN_HUMAN;CON__Q2KJ83	4;2;1	4;2;1	4;2;1	sp|P15169|CBPN_HUMAN Carboxypeptidase N catalytic chain OS=Homo sapiens OX=9606 GN=CPN1 PE=1 SV=1;	3	0	0	0	0	3558900	0	252	544;1125;1231;1871	True;True;True;True	570;1165;1275;1951	7931;7932;7933;7934;7935;7936;7937;7938;7939;7940;7941;7942;15479;15480;15481;15482;15483;15484;16893;24361;24362;24363;24364;24365;24366;24367	10174;10175;10176;10177;10178;10179;10180;10181;10182;10183;10184;10185;10186;10187;19437;19438;19439;19440;19441;19442;21151;30241;30242;30243;30244;30245;30246;30247	10187;19439;21151;30246
sp|P15328|FOLR1_HUMAN	sp|P15328|FOLR1_HUMAN	1	1	1	sp|P15328|FOLR1_HUMAN Folate receptor alpha OS=Homo sapiens OX=9606 GN=FOLR1 PE=1 SV=3	1	0	0	0	0	0	0	253	2815	TRUE	2932	39353	49291	49291
sp|P15515|HIS1_HUMAN	sp|P15515|HIS1_HUMAN	1	1	1	sp|P15515|HIS1_HUMAN Histatin-1 OS=Homo sapiens OX=9606 GN=HTN1 PE=1 SV=2	1	0	0	0	0	0	355390	254	585	TRUE	611	9485;9486	12216;12217;12218;12219;12220	12217
sp|P15814|IGLL1_HUMAN	sp|P15814|IGLL1_HUMAN	1	1	1	sp|P15814|IGLL1_HUMAN Immunoglobulin lambda-like polypeptide 1 OS=Homo sapiens OX=9606 GN=IGLL1 PE=1 SV=1	1	0	0	0	0	0	0	255	2977	TRUE	3100	41413;41414;41415;41416;41417;41418;41419;41420;41421	51672;51673;51674;51675;51676;51677;51678;51679;51680	51677
sp|P16870-2|CBPE_HUMAN;sp|P16870|CBPE_HUMAN	sp|P16870-2|CBPE_HUMAN;sp|P16870|CBPE_HUMAN	2;2	2;2	2;2	sp|P16870-2|CBPE_HUMAN Isoform 2 of Carboxypeptidase E OS=Homo sapiens OX=9606 GN=CPE;sp|P16870|CBPE_HUMAN Carboxypeptidase E OS=Homo sapiens OX=9606 GN=CPE PE=1 SV=1	2	0	0	0	0	0	4430700	256	2269;2709	True;True	2361;2823	30341;37224	37963;46701	37963;46701
sp|P18206|VINC_HUMAN;sp|P18206-2|VINC_HUMAN;tr|A0A096LPE1|A0A096LPE1_HUMAN	sp|P18206|VINC_HUMAN;sp|P18206-2|VINC_HUMAN;tr|A0A096LPE1|A0A096LPE1_HUMAN	2;2;1	2;2;1	2;2;1	sp|P18206|VINC_HUMAN Vinculin OS=Homo sapiens OX=9606 GN=VCL PE=1 SV=4;sp|P18206-2|VINC_HUMAN Isoform 1 of Vinculin OS=Homo sapiens OX=9606 GN=VCL;tr|A0A096LPE1|A0A096LPE1_HUMAN Vinculin OS=Homo sapiens OX=9606 GN=VCL PE=1 SV=1	3	0	0	0	0	0	0	258	129;1605	True;True	134;1665	2387;2388;20798	3107;3108;25804	3108;25804
sp|P18428|LBP_HUMAN	sp|P18428|LBP_HUMAN	3	3	3	sp|P18428|LBP_HUMAN Lipopolysaccharide-binding protein OS=Homo sapiens OX=9606 GN=LBP PE=1 SV=3	1	0	0	0	0	2487700	0	259	1013;1315;2771	True;True;True	1050;1364;2886	14523;14524;14525;14526;14527;14528;14529;14530;14531;14532;14533;14534;14535;17457;17458;17459;38589	18325;18326;18327;18328;18329;18330;18331;18332;18333;18334;18335;18336;18337;21815;21816;21817;48374	18334;21817;48374
sp|P18510-4|IL1RA_HUMAN;sp|P18510-2|IL1RA_HUMAN;sp|P18510|IL1RA_HUMAN;sp|P18510-3|IL1RA_HUMAN	sp|P18510-4|IL1RA_HUMAN;sp|P18510-2|IL1RA_HUMAN;sp|P18510|IL1RA_HUMAN;sp|P18510-3|IL1RA_HUMAN	3;3;3;3	3;3;3;3	3;3;3;3	sp|P18510-4|IL1RA_HUMAN Isoform 4 of Interleukin-1 receptor antagonist protein OS=Homo sapiens OX=9606 GN=IL1RN;sp|P18510-2|IL1RA_HUMAN Isoform 2 of Interleukin-1 receptor antagonist protein OS=Homo sapiens OX=9606 GN=IL1RN;sp|P18510|IL1RA_HUMAN Interleuki	4	0	0	0	0	0	0	260	1205;1697;1698	True;True;True	1249;1759;1760	16717;16718;16719;16720;21780;21781	20952;20953;20954;20955;26918;26919	20953;26918;26919
sp|P18669|PGAM1_HUMAN;sp|P15259|PGAM2_HUMAN;sp|Q8N0Y7|PGAM4_HUMAN	sp|P18669|PGAM1_HUMAN;sp|P15259|PGAM2_HUMAN;sp|Q8N0Y7|PGAM4_HUMAN	2;1;1	2;1;1	2;1;1	sp|P18669|PGAM1_HUMAN Phosphoglycerate mutase 1 OS=Homo sapiens OX=9606 GN=PGAM1 PE=1 SV=2;sp|P15259|PGAM2_HUMAN Phosphoglycerate mutase 2 OS=Homo sapiens OX=9606 GN=PGAM2 PE=1 SV=3;sp|Q8N0Y7|PGAM4_HUMAN Probable phosphoglycerate mutase 4 OS=Homo sapiens O	3	0	0	0	0	0	0	261	174;2980	True;True	181;3103	2792;2793;41456	3645;3646;51719	3645;51719
sp|P19013|K2C4_HUMAN;CON__P19013	sp|P19013|K2C4_HUMAN;CON__P19013	2;2	1;1	1;1	sp|P19013|K2C4_HUMAN Keratin, type II cytoskeletal 4 OS=Homo sapiens OX=9606 GN=KRT4 PE=1 SV=4;	2	0	0	0	0	0	0	12	1908;1909	False;True	1988;1989	24823;24824;24825	30841;30842;30843	30842;30843
sp|P19652|A1AG2_HUMAN	sp|P19652|A1AG2_HUMAN	6	4	4	sp|P19652|A1AG2_HUMAN Alpha-1-acid glycoprotein 2 OS=Homo sapiens OX=9606 GN=ORM2 PE=1 SV=2	1	0	0	0	0	119370000	5189900	263	609;682;2479;2578;2970;2997	True;True;False;True;False;True	635;711;2581;2682;2683;3093;3120	9774;9775;9776;9777;9778;9779;9780;9781;9782;9783;9784;9785;9786;9787;9788;9789;9790;9791;9792;9793;9794;9795;9796;9797;9798;9799;9800;9801;9802;9803;9804;9805;9806;9807;9808;9809;9810;10700;10701;10702;10703;10704;10705;10706;10707;10708;10709;10710;10711;10712;10713;10714;10715;10716;10717;10718;10719;10720;10721;10722;10723;10724;10725;10726;10727;10728;10729;33935;33936;33937;33938;33939;3394…	12575;12576;12577;12578;12579;12580;12581;12582;12583;12584;12585;12586;12587;12588;12589;12590;12591;12592;12593;12594;12595;12596;12597;12598;12599;12600;12601;12602;12603;12604;12605;12606;12607;12608;12609;12610;12611;12612;12613;12614;12615;12616;12617;12618;12619;12620;12621;12622;13711;13712;13713;13714;13715;13716;13717;13718;13719;13720;13721;13722;13723;13724;13725;13726;13727;13728;137…	12583;13723;42327;43462;51575;51866	145	129
sp|P19827|ITIH1_HUMAN;sp|P19827-2|ITIH1_HUMAN;tr|F8WAS2|F8WAS2_HUMAN;sp|P19827-3|ITIH1_HUMAN;tr|H7C0N0|H7C0N0_HUMAN;CON__Q0VCM5	sp|P19827|ITIH1_HUMAN;sp|P19827-2|ITIH1_HUMAN	21;13;10;9;5;3	21;13;10;9;5;3	21;13;10;9;5;3	sp|P19827|ITIH1_HUMAN Inter-alpha-trypsin inhibitor heavy chain H1 OS=Homo sapiens OX=9606 GN=ITIH1 PE=1 SV=3;sp|P19827-2|ITIH1_HUMAN Isoform 2 of Inter-alpha-trypsin inhibitor heavy chain H1 OS=Homo sapiens OX=9606 GN=ITIH1	6	0	0	0	0	45049000	0	265	6;725;761;954;1067;1254;1338;1495;1805;1806;2011;2036;2086;2123;2449;2450;2451;2590;2871;2903;2904	True;True;True;True;True;True;True;True;True;True;True;True;True;True;True;True;True;True;True;True;True	6;757;794;991;1104;1299;1388;1554;1871;1872;2098;2123;2173;2210;2550;2551;2552;2695;2993;3025;3026	223;11175;11176;11177;11178;11179;11180;11181;11182;11183;11184;11185;11637;11638;11639;11640;11641;11642;11643;11644;11645;11646;11647;11648;11649;11650;11651;11652;11653;11654;11655;11656;11657;11658;11659;11660;11661;11662;11663;11664;11665;14001;14002;14003;14004;14005;14006;14007;14008;14009;14010;14011;14012;14013;14887;14888;14889;14890;14891;14892;14893;14894;14895;14896;14897;14898;14899…	294;14239;14240;14241;14242;14243;14244;14245;14246;14247;14248;14249;14769;14770;14771;14772;14773;14774;14775;14776;14777;14778;14779;14780;14781;14782;14783;14784;14785;14786;14787;14788;14789;14790;14791;14792;14793;14794;14795;14796;14797;14798;14799;14800;14801;17704;17705;17706;17707;17708;17709;17710;17711;17712;17713;17714;17715;17716;18781;18782;18783;18784;18785;18786;18787;18788;18789…	294;14244;14771;17716;18781;21295;22048;24589;29204;29206;31946;32215;32854;33702;41652;41659;41670;43580;49989;50572;50590
sp|P19961|AMY2B_HUMAN;sp|P19961-2|AMY2B_HUMAN	sp|P19961|AMY2B_HUMAN;sp|P19961-2|AMY2B_HUMAN	26;19	1;1	0;0	sp|P19961|AMY2B_HUMAN Alpha-amylase 2B OS=Homo sapiens OX=9606 GN=AMY2B PE=1 SV=1;sp|P19961-2|AMY2B_HUMAN Isoform 2 of Alpha-amylase 2B OS=Homo sapiens OX=9606 GN=AMY2B	2	0	0	0	0	0	0	266	112;113;181;378;379;380;736;737;943;944;973;1179;1349;1350;1351;1822;1978;1998;2265;2301;2302;2384;2526;2527;2634;2975	False;False;False;False;False;False;False;False;False;False;False;False;False;False;False;False;False;False;False;False;True;False;False;False;False;False	117;118;188;389;390;391;769;770;980;981;1010;1222;1223;1400;1401;1402;1888;1889;2063;2064;2085;2357;2396;2397;2398;2483;2628;2629;2741;3098	2115;2116;2117;2118;2119;2120;2121;2122;2123;2124;2125;2126;2127;2128;2129;2130;2131;2132;2133;2134;2135;2136;2137;2138;2139;2140;2141;2142;2143;2144;2145;2146;2147;2148;2149;2150;2151;2152;2153;2154;2155;2156;2157;2158;2159;2160;2161;2162;2163;2164;2165;2166;2167;2168;2169;2170;2171;2172;2173;2174;2175;2176;2177;2178;2179;2180;2181;2182;2183;2184;2185;2186;2187;2818;2819;2820;2821;2822;2823;2824…	2771;2772;2773;2774;2775;2776;2777;2778;2779;2780;2781;2782;2783;2784;2785;2786;2787;2788;2789;2790;2791;2792;2793;2794;2795;2796;2797;2798;2799;2800;2801;2802;2803;2804;2805;2806;2807;2808;2809;2810;2811;2812;2813;2814;2815;2816;2817;2818;2819;2820;2821;2822;2823;2824;2825;2826;2827;2828;2829;2830;2831;2832;2833;2834;2835;2836;2837;2838;2839;2840;2841;2842;2843;2844;2845;2846;2847;2848;2849;2850…	2807;2823;3671;7258;7281;7282;14519;14539;17598;17606;17920;20757;22104;22107;22112;29457;31694;31901;37709;38986;38988;40734;42785;42802;44522;51588	16;121;123;124	198;302;338;343
sp|P20061|TCO1_HUMAN	sp|P20061|TCO1_HUMAN	5	5	5	sp|P20061|TCO1_HUMAN Transcobalamin-1 OS=Homo sapiens OX=9606 GN=TCN1 PE=1 SV=2	1	0	0	0	0	0	0	267	1086;1779;1857;2435;2692	True;True;True;True;True	1125;1843;1937;2535;2804	15104;15105;22762;24222;24223;24224;24225;33134;33135;37112;37113;37114	19042;19043;28282;30082;30083;30084;30085;41433;41434;46583;46584;46585	19043;28282;30083;41434;46584
sp|P20742|PZP_HUMAN;sp|P20742-2|PZP_HUMAN	sp|P20742|PZP_HUMAN;sp|P20742-2|PZP_HUMAN	17;16	10;9	10;9	sp|P20742|PZP_HUMAN Pregnancy zone protein OS=Homo sapiens OX=9606 GN=PZP PE=1 SV=4;sp|P20742-2|PZP_HUMAN Isoform 2 of Pregnancy zone protein OS=Homo sapiens OX=9606 GN=PZP	2	0	0	0	0	3823400	0	268	86;94;166;260;263;1063;1289;1507;1850;1861;1946;2054;2386;2577;2722;3007;3057	False;False;True;False;True;True;True;True;False;True;False;True;False;True;True;False;True	89;90;98;171;267;271;1100;1338;1566;1927;1928;1941;2028;2141;2485;2681;2836;3131;3181	1651;1652;1653;1654;1655;1656;1657;1658;1659;1660;1661;1662;1663;1664;1665;1666;1667;1668;1669;1670;1671;1672;1673;1674;1675;1676;1702;1703;1704;1705;1706;1707;1708;1709;1710;1711;1712;1713;1714;1715;1716;1717;1718;1719;1720;1721;1722;1723;1724;1725;1726;1727;1728;1729;1730;1731;1732;1733;1734;1735;1736;1737;1738;1739;1740;1741;1742;1743;1744;1745;1746;1747;1748;1749;1750;1751;1752;1753;1754;1755…	2241;2242;2243;2244;2245;2246;2247;2248;2249;2250;2251;2252;2253;2254;2255;2256;2257;2258;2259;2260;2261;2262;2263;2264;2265;2266;2293;2294;2295;2296;2297;2298;2299;2300;2301;2302;2303;2304;2305;2306;2307;2308;2309;2310;2311;2312;2313;2314;2315;2316;2317;2318;2319;2320;2321;2322;2323;2324;2325;2326;2327;2328;2329;2330;2331;2332;2333;2334;2335;2336;2337;2338;2339;2340;2341;2342;2343;2344;2345;2346…	2266;2505;3531;5165;5186;18745;21662;24710;29866;30107;31193;32481;40747;43451;46799;51976;53116	0;50	804;1391
sp|P21453|S1PR1_HUMAN	sp|P21453|S1PR1_HUMAN	1	1	1	sp|P21453|S1PR1_HUMAN Sphingosine 1-phosphate receptor 1 OS=Homo sapiens OX=9606 GN=S1PR1 PE=1 SV=2	1	0	0	0	0	0	0	271	76	TRUE	79	1582;1583	2169;2170	2169
sp|P22079-2|PERL_HUMAN;tr|F5H386|F5H386_HUMAN;sp|P22079|PERL_HUMAN;tr|H0Y3I2|H0Y3I2_HUMAN;tr|J3KT11|J3KT11_HUMAN	sp|P22079-2|PERL_HUMAN;tr|F5H386|F5H386_HUMAN;sp|P22079|PERL_HUMAN	17;17;17;2;1	17;17;17;2;1	17;17;17;2;1	sp|P22079-2|PERL_HUMAN Isoform 2 of Lactoperoxidase OS=Homo sapiens OX=9606 GN=LPO;tr|F5H386|F5H386_HUMAN Lactoperoxidase OS=Homo sapiens OX=9606 GN=LPO PE=1 SV=1;sp|P22079|PERL_HUMAN Lactoperoxidase OS=Homo sapiens OX=9606 GN=LPO PE=1 SV=2	5	0	0	0	0	0	0	273	78;105;224;388;469;470;680;795;904;1062;1230;1303;1327;1498;1669;2774;2842	True;True;True;True;True;True;True;True;True;True;True;True;True;True;True;True;True	81;110;231;399;489;490;709;829;940;1099;1274;1352;1377;1557;1731;2890;2962	1586;1587;1588;1589;2003;3672;3673;3674;3675;5674;6552;6553;6554;10695;10696;10697;10698;11972;13651;13652;14849;14850;16889;16890;16891;16892;17350;17351;17626;19797;19798;21533;21534;38613;38614;39529	2173;2174;2175;2176;2637;4792;4793;4794;4795;7353;8358;8359;8360;13706;13707;13708;13709;15172;17328;17329;18743;18744;21147;21148;21149;21150;21707;21708;21989;24676;24677;26633;26634;48398;48399;49478	2173;2637;4793;7353;8358;8360;13706;15172;17328;18743;21147;21707;21989;24676;26634;48399;49478
sp|P22314-2|UBA1_HUMAN;sp|P22314|UBA1_HUMAN	sp|P22314-2|UBA1_HUMAN;sp|P22314|UBA1_HUMAN	1;1	1;1	1;1	sp|P22314-2|UBA1_HUMAN Isoform 2 of Ubiquitin-like modifier-activating enzyme 1 OS=Homo sapiens OX=9606 GN=UBA1;sp|P22314|UBA1_HUMAN Ubiquitin-like modifier-activating enzyme 1 OS=Homo sapiens OX=9606 GN=UBA1 PE=1 SV=3	2	0	0	0	0	0	0	274	3005	TRUE	3129	41688	51965	51965
sp|P22792|CPN2_HUMAN	sp|P22792|CPN2_HUMAN	8	8	8	sp|P22792|CPN2_HUMAN Carboxypeptidase N subunit 2 OS=Homo sapiens OX=9606 GN=CPN2 PE=1 SV=3	1	0	0	0	0	12036000	0	277	1556;1647;1741;1884;2330;2369;2580;2929	True;True;True;True;True;True;True;True	1616;1708;1804;1964;2427;2468;2685;3051	20192;21291;21292;21293;22187;22188;22189;22190;22191;22192;22193;22194;22195;22196;24685;32190;32486;32487;32488;32489;32490;32491;32492;32493;32494;32495;34873;34874;34875;34876;34877;34878;34879;34880;34881;34882;34883;34884;34885;34886;34887;40733;40734;40735;40736;40737;40738;40739;40740;40741;40742;40743;40744;40745;40746	25094;26353;26354;26355;27428;27429;27430;27431;27432;27433;27434;27435;27436;27437;30696;40288;40613;40614;40615;40616;40617;40618;40619;40620;40621;40622;43471;43472;43473;43474;43475;43476;43477;43478;43479;43480;43481;43482;43483;43484;43485;43486;50894;50895;50896;50897;50898;50899;50900;50901;50902;50903;50904;50905;50906;50907	25094;26353;27430;30696;40288;40620;43476;50900
sp|P23142|FBLN1_HUMAN;sp|P23142-2|FBLN1_HUMAN;sp|P23142-3|FBLN1_HUMAN;CON__ENSEMBL:ENSBTAP00000016046;tr|B1AHM7|B1AHM7_HUMAN;tr|H7C1M6|H7C1M6_HUMAN;tr|B1AHM9|B1AHM9_HUMAN	sp|P23142|FBLN1_HUMAN;sp|P23142-2|FBLN1_HUMAN;sp|P23142-3|FBLN1_HUMAN;CON__ENSEMBL:ENSBTAP00000016046	4;3;3;2;1;1;1	1;0;0;0;0;0;0	1;0;0;0;0;0;0	sp|P23142|FBLN1_HUMAN Fibulin-1 OS=Homo sapiens OX=9606 GN=FBLN1 PE=1 SV=4;sp|P23142-2|FBLN1_HUMAN Isoform A of Fibulin-1 OS=Homo sapiens OX=9606 GN=FBLN1;sp|P23142-3|FBLN1_HUMAN Isoform B of Fibulin-1 OS=Homo sapiens OX=9606 GN=FBLN1;	7	0	0	0	0	2110400	0	279	131;1104;2137;2371	True;False;False;False	136;1144;2224;2470	2391;2392;2393;2394;2395;2396;2397;2398;2399;2400;2401;2402;2403;2404;15273;15274;15275;15276;15277;15278;15279;15280;15281;15282;15283;15284;27229;32509;32510	3111;3112;3113;3114;3115;3116;3117;3118;3119;3120;3121;3122;3123;3124;3125;19224;19225;19226;19227;19228;19229;19230;19231;19232;19233;19234;19235;19236;19237;33769;40637;40638	3124;19231;33769;40638
sp|P23142-4|FBLN1_HUMAN;tr|B1AHL2|B1AHL2_HUMAN	sp|P23142-4|FBLN1_HUMAN;tr|B1AHL2|B1AHL2_HUMAN	4;4	4;4	1;1	sp|P23142-4|FBLN1_HUMAN Isoform C of Fibulin-1 OS=Homo sapiens OX=9606 GN=FBLN1;tr|B1AHL2|B1AHL2_HUMAN Fibulin-1 OS=Homo sapiens OX=9606 GN=FBLN1 PE=1 SV=1	2	0	0	0	0	4355800	0	280	1104;1321;2137;2371	True;True;True;True	1144;1371;2224;2470	15273;15274;15275;15276;15277;15278;15279;15280;15281;15282;15283;15284;17569;17570;17571;17572;17573;17574;17575;17576;17577;17578;17579;17580;27229;32509;32510	19224;19225;19226;19227;19228;19229;19230;19231;19232;19233;19234;19235;19236;19237;21930;21931;21932;21933;21934;21935;21936;21937;21938;21939;21940;21941;33769;40637;40638	19231;21931;33769;40638
sp|P23280|CAH6_HUMAN;sp|P23280-3|CAH6_HUMAN;sp|P23280-2|CAH6_HUMAN;tr|Q8N4G4|Q8N4G4_HUMAN	sp|P23280|CAH6_HUMAN;sp|P23280-3|CAH6_HUMAN;sp|P23280-2|CAH6_HUMAN	12;11;9;1	12;11;9;1	5;5;2;0	sp|P23280|CAH6_HUMAN Carbonic anhydrase 6 OS=Homo sapiens OX=9606 GN=CA6 PE=1 SV=3;sp|P23280-3|CAH6_HUMAN Isoform 3 of Carbonic anhydrase 6 OS=Homo sapiens OX=9606 GN=CA6;sp|P23280-2|CAH6_HUMAN Isoform 2 of Carbonic anhydrase 6 OS=Homo sapiens OX=9606 GN=C	4	0	4458200	4838400	0	0	4610200	281	1165;1207;1208;1915;1988;1989;2104;2439;2628;2647;2928;3039	True;True;True;True;True;True;True;True;True;True;True;True	1208;1251;1252;1995;2075;2076;2191;2539;2735;2754;2755;3050;3163	16274;16275;16276;16745;16746;16747;16748;16749;16750;16751;24927;25633;25634;25635;25636;25637;25638;25639;27002;33156;33157;33158;33159;35637;35808;35809;40730;40731;40732;42372	20454;20455;20456;20982;20983;20984;20985;20986;20987;20988;20989;20990;30987;31844;31845;31846;31847;31848;31849;31850;33506;41456;41457;41458;41459;44437;44618;44619;44620;50888;50889;50890;50891;50892;50893;52765	20456;20986;20987;30987;31844;31847;33506;41457;44437;44620;50892;52765	146	204
sp|P23284|PPIB_HUMAN	sp|P23284|PPIB_HUMAN	2	2	2	sp|P23284|PPIB_HUMAN Peptidyl-prolyl cis-trans isomerase B OS=Homo sapiens OX=9606 GN=PPIB PE=1 SV=2	1	0	0	0	0	0	0	282	2663;2791	True;True	2772;2907	36651;39095	45935;49010	45935;49010
sp|P25311|ZA2G_HUMAN;tr|C9JEV0|C9JEV0_HUMAN;tr|H7BZJ8|H7BZJ8_HUMAN	sp|P25311|ZA2G_HUMAN;tr|C9JEV0|C9JEV0_HUMAN	16;10;1	16;10;1	16;10;1	sp|P25311|ZA2G_HUMAN Zinc-alpha-2-glycoprotein OS=Homo sapiens OX=9606 GN=AZGP1 PE=1 SV=2;tr|C9JEV0|C9JEV0_HUMAN Zinc-alpha-2-glycoprotein OS=Homo sapiens OX=9606 GN=AZGP1 PE=1 SV=1	3	0	0	0	0	71768000	0	285	101;132;218;289;290;314;534;617;1163;1203;1204;1886;1887;3074;3115;3116	True;True;True;True;True;True;True;True;True;True;True;True;True;True;True;True	106;137;225;300;301;325;560;644;1205;1247;1248;1966;1967;3198;3242;3243	1976;1977;1978;1979;1980;2405;2406;3597;4643;4644;4645;4646;4647;4648;4649;4650;4651;4652;4653;4654;4655;4656;4657;4658;4659;4660;4937;4938;4939;4940;4941;4942;4943;4944;4945;4946;4947;4948;4949;4950;7833;7834;9857;9858;9859;9860;9861;9862;9863;9864;9865;9866;9867;9868;9869;9870;9871;9872;9873;16230;16231;16232;16233;16234;16235;16236;16237;16238;16239;16240;16241;16242;16243;16244;16245;16246;16…	2609;2610;2611;2612;2613;2614;3126;3127;4715;6031;6032;6033;6034;6035;6036;6037;6038;6039;6040;6041;6042;6043;6044;6045;6046;6047;6048;6049;6416;6417;6418;6419;6420;6421;6422;6423;6424;6425;6426;6427;6428;6429;10051;10052;12669;12670;12671;12672;12673;12674;12675;12676;12677;12678;12679;12680;12681;12682;12683;12684;12685;12686;20406;20407;20408;20409;20410;20411;20412;20413;20414;20415;20416;204…	2614;3127;4715;6042;6049;6421;10052;12682;20415;20949;20951;30718;30721;53291;53881;53888
sp|P25705-2|ATPA_HUMAN;sp|P25705-3|ATPA_HUMAN;sp|P25705|ATPA_HUMAN;tr|K7ESA0|K7ESA0_HUMAN;tr|K7EQH4|K7EQH4_HUMAN;tr|K7EJP1|K7EJP1_HUMAN;tr|K7ERX7|K7ERX7_HUMAN;tr|K7EK77|K7EK77_HUMAN	sp|P25705-2|ATPA_HUMAN;sp|P25705-3|ATPA_HUMAN;sp|P25705|ATPA_HUMAN;tr|K7ESA0|K7ESA0_HUMAN;tr|K7EQH4|K7EQH4_HUMAN;tr|K7EJP1|K7EJP1_HUMAN;tr|K7ERX7|K7ERX7_HUMAN;tr|K7EK77|K7EK77_HUMAN	2;2;2;1;1;1;1;1	2;2;2;1;1;1;1;1	2;2;2;1;1;1;1;1	sp|P25705-2|ATPA_HUMAN Isoform 2 of ATP synthase subunit alpha, mitochondrial OS=Homo sapiens OX=9606 GN=ATP5F1A;sp|P25705-3|ATPA_HUMAN Isoform 3 of ATP synthase subunit alpha, mitochondrial OS=Homo sapiens OX=9606 GN=ATP5F1A;sp|P25705|ATPA_HUMAN ATP synth	8	0	0	0	0	0	0	286	620;1253	True;True	647;1298	9890;17001	12703;21290	12703;21290
sp|P26038|MOES_HUMAN;tr|V9GZ54|V9GZ54_HUMAN;sp|P35241-4|RADI_HUMAN;tr|A0A2R8Y7M3|A0A2R8Y7M3_HUMAN;sp|P35241|RADI_HUMAN;tr|E7EQR4|E7EQR4_HUMAN;sp|P15311|EZRI_HUMAN;tr|A0A2R8Y5S7|A0A2R8Y5S7_HUMAN;sp|P35241-5|RADI_HUMAN	sp|P26038|MOES_HUMAN;tr|V9GZ54|V9GZ54_HUMAN	4;2;1;1;1;1;1;1;1	4;2;1;1;1;1;1;1;1	4;2;1;1;1;1;1;1;1	sp|P26038|MOES_HUMAN Moesin OS=Homo sapiens OX=9606 GN=MSN PE=1 SV=3;tr|V9GZ54|V9GZ54_HUMAN Moesin (Fragment) OS=Homo sapiens OX=9606 GN=MSN PE=1 SV=1	9	0	0	0	0	0	0	287	134;597;908;1227	True;True;True;True	139;623;944;1271	2410;9651;13672;13673;16885;16886	3131;12409;17349;17350;21143;21144	3131;12409;17349;21144
sp|P27169|PON1_HUMAN;tr|F8WF42|F8WF42_HUMAN	sp|P27169|PON1_HUMAN	13;3	13;3	13;3	sp|P27169|PON1_HUMAN Serum paraoxonase/arylesterase 1 OS=Homo sapiens OX=9606 GN=PON1 PE=1 SV=3	2	0	0	0	0	9749700	0	288	137;734;780;979;980;1217;1261;1291;1572;1626;2412;2923;3099	True;True;True;True;True;True;True;True;True;True;True;True;True	142;767;813;1016;1017;1261;1306;1340;1632;1686;2512;3045;3224	2413;11385;11386;11387;11388;11389;11390;11391;11392;11393;11394;11395;11396;11397;11859;11860;11861;11862;11863;11864;11865;11866;11867;11868;11869;11870;11871;11872;11873;11874;14245;14246;14247;14248;14249;14250;14251;14252;14253;14254;14255;14256;14257;14258;14259;14260;14261;14262;14263;14264;14265;14266;14267;14268;14269;14270;14271;14272;16838;16839;16840;16841;16842;16843;16844;16845;1684…	3134;14495;14496;14497;14498;14499;14500;14501;14502;14503;14504;14505;14506;14507;15042;15043;15044;15045;15046;15047;15048;15049;15050;15051;15052;15053;15054;15055;15056;15057;17978;17979;17980;17981;17982;17983;17984;17985;17986;17987;17988;17989;17990;17991;17992;17993;17994;17995;17996;17997;17998;17999;18000;18001;18002;18003;18004;18005;18006;21082;21083;21084;21085;21086;21087;21088;2108…	3134;14495;15054;18001;18006;21097;21345;21667;25372;26014;41234;50856;53724	147	12
sp|P28325|CYTD_HUMAN	sp|P28325|CYTD_HUMAN	8	8	8	sp|P28325|CYTD_HUMAN Cystatin-D OS=Homo sapiens OX=9606 GN=CST5 PE=1 SV=1	1	0	0	0	0	0	0	290	568;1591;1592;2374;2427;2563;2564;2793	True;True;True;True;True;True;True;True	594;1651;1652;2473;2527;2666;2667;2909;2910	8182;20709;20710;20711;20712;20713;32516;33090;33091;33092;33093;34764;34765;34766;34767;39120;39121	10467;25714;25715;25716;25717;25718;25719;40648;41387;41388;41389;41390;43351;43352;43353;43354;49035;49036	10467;25716;25719;40648;41387;43352;43353;49036	148	72
sp|P29508-2|SPB3_HUMAN;sp|P29508|SPB3_HUMAN	sp|P29508-2|SPB3_HUMAN;sp|P29508|SPB3_HUMAN	1;1	1;1	1;1	sp|P29508-2|SPB3_HUMAN Isoform 2 of Serpin B3 OS=Homo sapiens OX=9606 GN=SERPINB3;sp|P29508|SPB3_HUMAN Serpin B3 OS=Homo sapiens OX=9606 GN=SERPINB3 PE=1 SV=2	2	0	0	706820	0	0	0	293	2683	TRUE	2793	37051;37052	46518;46519	46519
sp|P29622|KAIN_HUMAN	sp|P29622|KAIN_HUMAN	5	5	5	sp|P29622|KAIN_HUMAN Kallistatin OS=Homo sapiens OX=9606 GN=SERPINA4 PE=1 SV=3	1	0	0	0	0	4724500	0	294	249;384;873;1528;1537	True;True;True;True;True	256;395;909;1587;1596	3891;3892;3893;3894;3895;3896;3897;5631;5632;5633;5634;13358;13359;13360;13361;13362;13363;13364;13365;13366;13367;13368;13369;13370;13371;20034;20035;20036;20037;20094;20095;20096;20097;20098;20099;20100;20101;20102;20103;20104;20105	5045;5046;5047;5048;5049;5050;5051;7293;7294;7295;7296;16994;16995;16996;16997;16998;16999;17000;17001;17002;17003;17004;17005;17006;17007;24928;24929;24930;24931;24992;24993;24994;24995;24996;24997;24998;24999;25000;25001;25002;25003	5048;7293;16998;24931;24992
sp|P30041|PRDX6_HUMAN	sp|P30041|PRDX6_HUMAN	1	1	1	sp|P30041|PRDX6_HUMAN Peroxiredoxin-6 OS=Homo sapiens OX=9606 GN=PRDX6 PE=1 SV=3	1	0	0	0	0	0	0	295	2000	TRUE	2087	25697	31909	31909
sp|P30044-2|PRDX5_HUMAN;sp|P30044|PRDX5_HUMAN;sp|P30044-3|PRDX5_HUMAN;sp|P30044-4|PRDX5_HUMAN	sp|P30044-2|PRDX5_HUMAN;sp|P30044|PRDX5_HUMAN;sp|P30044-3|PRDX5_HUMAN	3;3;2;1	3;3;2;1	3;3;2;1	sp|P30044-2|PRDX5_HUMAN Isoform Cytoplasmic+peroxisomal of Peroxiredoxin-5, mitochondrial OS=Homo sapiens OX=9606 GN=PRDX5;sp|P30044|PRDX5_HUMAN Peroxiredoxin-5, mitochondrial OS=Homo sapiens OX=9606 GN=PRDX5 PE=1 SV=4;sp|P30044-3|PRDX5_HUMAN Isoform 3 of	4	0	0	0	0	0	0	296	713;2535;2766	True;True;True	744;2637;2880	11043;34440;34441;38533	14070;42905;42906;48314	14070;42906;48314
sp|P30086|PEBP1_HUMAN	sp|P30086|PEBP1_HUMAN	2	2	2	sp|P30086|PEBP1_HUMAN Phosphatidylethanolamine-binding protein 1 OS=Homo sapiens OX=9606 GN=PEBP1 PE=1 SV=3	1	0	0	11503000	0	0	0	297	1818;3098	True;True	1884;3223	23680;23681;43088	29441;29442;53710	29441;53710
sp|P30101|PDIA3_HUMAN	sp|P30101|PDIA3_HUMAN	1	1	1	sp|P30101|PDIA3_HUMAN Protein disulfide-isomerase A3 OS=Homo sapiens OX=9606 GN=PDIA3 PE=1 SV=4	1	0	0	0	0	0	0	298	355	TRUE	366	5288	6816	6816
sp|P30740|ILEU_HUMAN;sp|P30740-2|ILEU_HUMAN;tr|H7BXK7|H7BXK7_HUMAN;tr|C9J7N5|C9J7N5_HUMAN;sp|P50452-2|SPB8_HUMAN;tr|A0A1B0GU38|A0A1B0GU38_HUMAN;sp|P50452|SPB8_HUMAN;sp|P50453|SPB9_HUMAN;sp|O75830|SPI2_HUMAN;tr|A0A0C4DGW9|A0A0C4DGW9_HUMAN	sp|P30740|ILEU_HUMAN;sp|P30740-2|ILEU_HUMAN	5;3;1;1;1;1;1;1;1;1	5;3;1;1;1;1;1;1;1;1	5;3;1;1;1;1;1;1;1;1	sp|P30740|ILEU_HUMAN Leukocyte elastase inhibitor OS=Homo sapiens OX=9606 GN=SERPINB1 PE=1 SV=1;sp|P30740-2|ILEU_HUMAN Isoform 2 of Leukocyte elastase inhibitor OS=Homo sapiens OX=9606 GN=SERPINB1	10	0	0	0	0	0	0	299	813;1557;1784;2681;2688	True;True;True;True;True	847;1617;1848;2791;2800	12411;12412;20193;22792;37033;37034;37035;37036;37098;37099	15773;15774;25095;28312;46500;46501;46502;46503;46569;46570	15774;25095;28312;46503;46569
sp|P31025|LCN1_HUMAN;sp|Q5VSP4|LC1L1_HUMAN	sp|P31025|LCN1_HUMAN	5;2	5;2	5;2	sp|P31025|LCN1_HUMAN Lipocalin-1 OS=Homo sapiens OX=9606 GN=LCN1 PE=1 SV=1	2	0	0	0	0	0	0	300	402;1014;1162;1925;2284	True;True;True;True;True	413;1051;1204;2006;2379	5726;5727;5728;14536;14537;16229;24976;30971;30972;30973;30974	7410;7411;7412;18338;18339;20405;31038;38837;38838;38839;38840;38841	7412;18339;20405;31038;38840
sp|P31146|COR1A_HUMAN;tr|H3BNA2|H3BNA2_HUMAN;tr|H3BU76|H3BU76_HUMAN;tr|H3BSL1|H3BSL1_HUMAN;tr|H3BTU6|H3BTU6_HUMAN;tr|H3BRJ0|H3BRJ0_HUMAN;tr|H3BRY3|H3BRY3_HUMAN	sp|P31146|COR1A_HUMAN;tr|H3BNA2|H3BNA2_HUMAN;tr|H3BU76|H3BU76_HUMAN;tr|H3BSL1|H3BSL1_HUMAN;tr|H3BTU6|H3BTU6_HUMAN;tr|H3BRJ0|H3BRJ0_HUMAN;tr|H3BRY3|H3BRY3_HUMAN	2;1;1;1;1;1;1	2;1;1;1;1;1;1	2;1;1;1;1;1;1	sp|P31146|COR1A_HUMAN Coronin-1A OS=Homo sapiens OX=9606 GN=CORO1A PE=1 SV=4;tr|H3BNA2|H3BNA2_HUMAN Coronin (Fragment) OS=Homo sapiens OX=9606 GN=CORO1A PE=1 SV=1;tr|H3BU76|H3BU76_HUMAN Coronin (Fragment) OS=Homo sapiens OX=9606 GN=CORO1A PE=1 SV=1;tr|H3BS	7	0	0	0	0	0	0	301	1437;2886	True;True	1492;3008	18619;18620;40239	23185;23186;50287	23185;50287
sp|P31949|S10AB_HUMAN	sp|P31949|S10AB_HUMAN	2	2	2	sp|P31949|S10AB_HUMAN Protein S100-A11 OS=Homo sapiens OX=9606 GN=S100A11 PE=1 SV=2	1	0	781800	0	0	0	0	302	313;2480	True;True	324;2582	4934;4935;4936;33944;33945	6413;6414;6415;42335;42336	6414;42335
sp|P32119|PRDX2_HUMAN;tr|A6NIW5|A6NIW5_HUMAN;tr|A0A0A0MRQ5|A0A0A0MRQ5_HUMAN;tr|A0A0A0MSI0|A0A0A0MSI0_HUMAN;sp|Q06830|PRDX1_HUMAN	sp|P32119|PRDX2_HUMAN;tr|A6NIW5|A6NIW5_HUMAN	3;2;1;1;1	3;2;1;1;1	3;2;1;1;1	sp|P32119|PRDX2_HUMAN Peroxiredoxin-2 OS=Homo sapiens OX=9606 GN=PRDX2 PE=1 SV=5;tr|A6NIW5|A6NIW5_HUMAN Peroxiredoxin 2, isoform CRA_a OS=Homo sapiens OX=9606 GN=PRDX2 PE=1 SV=2	5	0	0	0	0	0	0	303	595;1373;2065	True;True;True	621;1424;2152	9647;18005;26307	12405;22431;32672	12405;22431;32672
sp|P32926|DSG3_HUMAN	sp|P32926|DSG3_HUMAN	5	5	5	sp|P32926|DSG3_HUMAN Desmoglein-3 OS=Homo sapiens OX=9606 GN=DSG3 PE=1 SV=2	1	0	0	1054300	0	0	0	304	169;207;2341;2550;3081	True;True;True;True;True	176;214;2438;2652;3205	2737;2738;3518;32236;34673;34674;42817	3550;3551;4604;40336;43260;43261;53374	3550;4604;40336;43261;53374
sp|P35637-2|FUS_HUMAN;sp|P35637|FUS_HUMAN	sp|P35637-2|FUS_HUMAN;sp|P35637|FUS_HUMAN	1;1	1;1	1;1	sp|P35637-2|FUS_HUMAN Isoform Short of RNA-binding protein FUS OS=Homo sapiens OX=9606 GN=FUS;sp|P35637|FUS_HUMAN RNA-binding protein FUS OS=Homo sapiens OX=9606 GN=FUS PE=1 SV=1	2	0	0	0	0	0	2579700	305	1114	TRUE	1154	15327	19282	19282
sp|P35858|ALS_HUMAN;sp|P35858-2|ALS_HUMAN	sp|P35858|ALS_HUMAN;sp|P35858-2|ALS_HUMAN	7;7	7;7	7;7	sp|P35858|ALS_HUMAN Insulin-like growth factor-binding protein complex acid labile subunit OS=Homo sapiens OX=9606 GN=IGFALS PE=1 SV=1;sp|P35858-2|ALS_HUMAN Isoform 2 of Insulin-like growth factor-binding protein complex acid labile subunit OS=Homo sapiens	2	0	0	0	0	6600900	0	306	443;1483;1508;2245;2308;2500;2700	True;True;True;True;True;True;True	459;1540;1567;2337;2404;2602;2814	6357;19553;19554;19555;19556;19557;19558;19559;19560;19832;19833;19834;19835;19836;19837;29989;29990;29991;29992;29993;29994;29995;29996;29997;29998;29999;30000;30001;31192;31193;31194;31195;31196;31197;31198;34173;34174;34175;34176;34177;37165;37166;37167;37168;37169;37170;37171;37172;37173;37174;37175;37176	8135;24304;24305;24306;24307;24308;24309;24310;24311;24711;24712;24713;24714;24715;24716;37536;37537;37538;37539;37540;37541;37542;37543;37544;37545;37546;37547;37548;39073;39074;39075;39076;39077;39078;39079;42581;42582;42583;42584;42585;46637;46638;46639;46640;46641;46642;46643;46644;46645;46646;46647;46648	8135;24309;24716;37543;39074;42582;46645
sp|P35908|K22E_HUMAN;CON__P35908v2;CON__P35908;tr|H0YIN9|H0YIN9_HUMAN;CON__Q8VED5	sp|P35908|K22E_HUMAN;CON__P35908v2;CON__P35908	8;8;7;1;1	7;7;6;1;1	5;5;4;0;0	sp|P35908|K22E_HUMAN Keratin, type II cytoskeletal 2 epidermal OS=Homo sapiens OX=9606 GN=KRT2 PE=1 SV=2;;	5	0	0	0	0	932790	0	14	794;823;962;1473;1902;1907;2721;2995	True;False;True;True;True;True;True;True	828;857;999;1530;1982;1987;2835;3118	11970;11971;12483;12484;12485;12486;14064;14065;19468;19469;19470;19471;24793;24816;24817;24818;24819;24820;24821;24822;37318;37319;37320;37321;41570;41571;41572;41573	15170;15171;15851;15852;15853;15854;17782;17783;24219;24220;24221;24222;30810;30834;30835;30836;30837;30838;30839;30840;46795;46796;46797;46798;51844;51845;51846;51847	15171;15851;17782;24222;30810;30837;46796;51846
sp|P36222|CH3L1_HUMAN	sp|P36222|CH3L1_HUMAN	2	2	2	sp|P36222|CH3L1_HUMAN Chitinase-3-like protein 1 OS=Homo sapiens OX=9606 GN=CHI3L1 PE=1 SV=2	1	0	0	0	0	0	0	307	543;2529	True;True	569;2631	7929;7930;34364	10172;10173;42804	10172;42804
sp|P36955|PEDF_HUMAN;tr|I3L4Z0|I3L4Z0_HUMAN;tr|I3L4F9|I3L4F9_HUMAN;tr|I3L107|I3L107_HUMAN;tr|I3L4N7|I3L4N7_HUMAN;CON__Q95121;tr|I3L2R7|I3L2R7_HUMAN;tr|I3L3Z3|I3L3Z3_HUMAN;tr|I3L425|I3L425_HUMAN;tr|I3L1U4|I3L1U4_HUMAN	sp|P36955|PEDF_HUMAN	13;5;4;4;4;4;3;2;1;1	13;5;4;4;4;4;3;2;1;1	13;5;4;4;4;4;3;2;1;1	sp|P36955|PEDF_HUMAN Pigment epithelium-derived factor OS=Homo sapiens OX=9606 GN=SERPINF1 PE=1 SV=4	10	0	0	0	0	13759000	0	308	102;187;188;499;618;642;1442;1462;1703;2401;2636;2668;3014	True;True;True;True;True;True;True;True;True;True;True;True;True	107;194;195;521;645;669;1497;1519;1765;2501;2743;2778;3138	1981;1982;1983;1984;3360;3361;3362;3363;3364;3365;3366;3367;3368;3369;3370;3371;3372;3373;3374;3375;7089;7090;7091;7092;7093;9874;9875;9876;9877;9878;9879;9880;9881;9882;9883;9884;9885;9886;9887;10019;18651;18652;18653;18654;18655;18656;19403;19404;19405;19406;19407;19408;19409;19410;19411;19412;21796;21797;21798;21799;21800;21801;21802;21803;32731;32732;32733;32734;32735;32736;32737;32738;32739;…	2615;2616;2617;2618;4366;4367;4368;4369;4370;4371;4372;4373;4374;4375;4376;4377;4378;4379;4380;4381;4382;9098;9099;9100;9101;9102;9103;9104;12687;12688;12689;12690;12691;12692;12693;12694;12695;12696;12697;12698;12699;12700;12843;23218;23219;23220;23221;23222;23223;24149;24150;24151;24152;24153;24154;24155;24156;24157;24158;26934;26935;26936;26937;26938;26939;26940;26941;26942;40894;40895;40896;4…	2618;4379;4382;9101;12687;12843;23220;24154;26941;40912;44534;45982;52045
sp|P40199|CEAM6_HUMAN	sp|P40199|CEAM6_HUMAN	1	1	1	sp|P40199|CEAM6_HUMAN Carcinoembryonic antigen-related cell adhesion molecule 6 OS=Homo sapiens OX=9606 GN=CEACAM6 PE=1 SV=3	1	0	0	0	0	0	0	312	2221	TRUE	2313	29815	37355	37355
sp|P40227-2|TCPZ_HUMAN;sp|P40227|TCPZ_HUMAN	sp|P40227-2|TCPZ_HUMAN;sp|P40227|TCPZ_HUMAN	2;2	2;2	2;2	sp|P40227-2|TCPZ_HUMAN Isoform 2 of T-complex protein 1 subunit zeta OS=Homo sapiens OX=9606 GN=CCT6A;sp|P40227|TCPZ_HUMAN T-complex protein 1 subunit zeta OS=Homo sapiens OX=9606 GN=CCT6A PE=1 SV=3	2	0	0	0	0	0	0	313	211;2779	True;True	218;2895	3526;38624	4612;48409	4612;48409
sp|P41218|MNDA_HUMAN	sp|P41218|MNDA_HUMAN	1	1	1	sp|P41218|MNDA_HUMAN Myeloid cell nuclear differentiation antigen OS=Homo sapiens OX=9606 GN=MNDA PE=1 SV=1	1	0	0	0	0	0	0	315	2328	TRUE	2425	32187	40285	40285
sp|P43251-4|BTD_HUMAN;sp|P43251|BTD_HUMAN;sp|P43251-3|BTD_HUMAN;sp|P43251-2|BTD_HUMAN;tr|A0A5F9ZH57|A0A5F9ZH57_HUMAN;tr|A0A5F9ZH97|A0A5F9ZH97_HUMAN;tr|A0A5F9ZHE9|A0A5F9ZHE9_HUMAN;tr|A0A5F9ZHR1|A0A5F9ZHR1_HUMAN;tr|A0A2R8Y5J9|A0A2R8Y5J9_HUMAN;tr|A0A5F9ZH62|A0A5F9ZH62_HUMAN;tr|A0A5F9ZHF5|A0A5F9ZHF5_HUMAN;tr|C9JSN9|C9JSN9_HUMAN;tr|A0A5F9ZH15|A0A5F9ZH15_HUMAN;tr|A0A5F9ZH80|A0A5F9ZH80_HUMAN	sp|P43251-4|BTD_HUMAN;sp|P43251|BTD_HUMAN;sp|P43251-3|BTD_HUMAN;sp|P43251-2|BTD_HUMAN;tr|A0A5F9ZH57|A0A5F9ZH57_HUMAN;tr|A0A5F9ZH97|A0A5F9ZH97_HUMAN;tr|A0A5F9ZHE9|A0A5F9ZHE9_HUMAN;tr|A0A5F9ZHR1|A0A5F9ZHR1_HUMAN;tr|A0A2R8Y5J9|A0A2R8Y5J9_HUMAN;tr|A0A5F9ZH62|A0A5F9ZH62_HUMAN;tr|A0A5F9ZHF5|A0A5F9ZHF5_HUMAN;tr|C9JSN9|C9JSN9_HUMAN;tr|A0A5F9ZH15|A0A5F9ZH15_HUMAN;tr|A0A5F9ZH80|A0A5F9ZH80_HUMAN	2;2;2;2;1;1;1;1;1;1;1;1;1;1	2;2;2;2;1;1;1;1;1;1;1;1;1;1	2;2;2;2;1;1;1;1;1;1;1;1;1;1	sp|P43251-4|BTD_HUMAN Isoform 4 of Biotinidase OS=Homo sapiens OX=9606 GN=BTD;sp|P43251|BTD_HUMAN Biotinidase OS=Homo sapiens OX=9606 GN=BTD PE=1 SV=2;sp|P43251-3|BTD_HUMAN Isoform 3 of Biotinidase OS=Homo sapiens OX=9606 GN=BTD;sp|P43251-2|BTD_HUMAN Isofo	14	0	0	0	0	0	0	316	1749;2635	True;True	1813;2742	22240;22241;35725	27481;27482;44533	27481;44533
sp|P43652|AFAM_HUMAN;CON__REFSEQ:XP_585019	sp|P43652|AFAM_HUMAN	18;1	18;1	18;1	sp|P43652|AFAM_HUMAN Afamin OS=Homo sapiens OX=9606 GN=AFM PE=1 SV=1	2	0	0	0	0	42466000	0	317	73;343;599;704;805;827;888;889;890;1115;1184;1485;1595;1936;2139;2159;2160;2223	True;True;True;True;True;True;True;True;True;True;True;True;True;True;True;True;True;True	76;354;625;735;839;861;924;925;926;1155;1228;1542;1655;2018;2226;2249;2250;2315	1570;1571;1572;1573;5181;5182;9666;10971;10972;10973;10974;10975;10976;10977;10978;10979;10980;10981;10982;10983;10984;10985;10986;10987;10988;10989;10990;10991;10992;10993;12016;12546;12547;12548;12549;12550;12551;12552;12553;12554;12555;12556;12557;12558;12559;13486;13487;13488;13489;13490;13491;13492;13493;13494;13495;13496;13497;13498;13499;13500;13501;13502;13503;13504;13505;15328;16580;1658…	2157;2158;2159;2160;6691;6692;12424;13993;13994;13995;13996;13997;13998;13999;14000;14001;14002;14003;14004;14005;14006;14007;14008;14009;14010;14011;14012;14013;14014;14015;15220;15914;15915;15916;15917;15918;15919;15920;15921;15922;15923;15924;15925;15926;15927;17137;17138;17139;17140;17141;17142;17143;17144;17145;17146;17147;17148;17149;17150;17151;17152;17153;17154;17155;17156;19283;20789;207…	2158;6691;12424;13996;15220;15921;17137;17138;17144;19283;20797;24316;25753;31134;33786;35908;35918;37363
sp|P50395-2|GDIB_HUMAN;sp|P50395|GDIB_HUMAN;tr|Q5SX91|Q5SX91_HUMAN;tr|Q5SX87|Q5SX87_HUMAN;sp|P31150|GDIA_HUMAN	sp|P50395-2|GDIB_HUMAN;sp|P50395|GDIB_HUMAN;tr|Q5SX91|Q5SX91_HUMAN;tr|Q5SX87|Q5SX87_HUMAN;sp|P31150|GDIA_HUMAN	2;2;1;1;1	2;2;1;1;1	2;2;1;1;1	sp|P50395-2|GDIB_HUMAN Isoform 2 of Rab GDP dissociation inhibitor beta OS=Homo sapiens OX=9606 GN=GDI2;sp|P50395|GDIB_HUMAN Rab GDP dissociation inhibitor beta OS=Homo sapiens OX=9606 GN=GDI2 PE=1 SV=2;tr|Q5SX91|Q5SX91_HUMAN Rab GDP dissociation inhibitor	5	0	0	0	0	0	0	319	442;2368	True;True	458;2467	6356;32485	8134;40612	8134;40612
sp|P50552|VASP_HUMAN	sp|P50552|VASP_HUMAN	1	1	1	sp|P50552|VASP_HUMAN Vasodilator-stimulated phosphoprotein OS=Homo sapiens OX=9606 GN=VASP PE=1 SV=3	1	0	0	0	0	0	0	320	2799	TRUE	2916	39221	49149	49149
sp|P51884|LUM_HUMAN;CON__Q05443	sp|P51884|LUM_HUMAN	9;3	9;3	9;3	sp|P51884|LUM_HUMAN Lumican OS=Homo sapiens OX=9606 GN=LUM PE=1 SV=2	2	0	0	0	0	7286300	0	321	829;1258;1590;1680;1681;1891;1892;2133;2315	True;True;True;True;True;True;True;True;True	863;1303;1650;1742;1743;1971;1972;2220;2411	12561;12562;12563;12564;17047;17048;20708;21616;21617;21618;21619;21620;21621;21622;21623;21624;21625;21626;21627;21628;21629;21630;21631;21632;21633;21634;21635;21636;24724;24725;24726;24727;24728;24729;24730;24731;24732;24733;24734;24735;24736;24737;24738;24739;24740;24741;24742;24743;27206;27207;31247;31248;31249;31250;31251;31252;31253;31254;31255;31256;31257;31258;31259;31260;31261;31262;312…	15929;15930;15931;15932;21336;21337;25713;26738;26739;26740;26741;26742;26743;26744;26745;26746;26747;26748;26749;26750;26751;26752;26753;26754;26755;26756;26757;26758;30739;30740;30741;30742;30743;30744;30745;30746;30747;30748;30749;30750;30751;30752;30753;30754;30755;30756;30757;30758;30759;33744;33745;39131;39132;39133;39134;39135;39136;39137;39138;39139;39140;39141;39142;39143;39144;39145;391…	15929;21337;25713;26750;26758;30755;30758;33744;39138
sp|P51993|FUT6_HUMAN;sp|P21217|FUT3_HUMAN;sp|P51993-2|FUT6_HUMAN;tr|K7ENC0|K7ENC0_HUMAN;sp|Q11128|FUT5_HUMAN	sp|P51993|FUT6_HUMAN;sp|P21217|FUT3_HUMAN;sp|P51993-2|FUT6_HUMAN;tr|K7ENC0|K7ENC0_HUMAN;sp|Q11128|FUT5_HUMAN	2;2;2;2;2	2;2;2;2;2	2;2;2;2;2	sp|P51993|FUT6_HUMAN Alpha-(1,3)-fucosyltransferase 6 OS=Homo sapiens OX=9606 GN=FUT6 PE=1 SV=1;sp|P21217|FUT3_HUMAN Galactoside 3(4)-L-fucosyltransferase OS=Homo sapiens OX=9606 GN=FUT3 PE=2 SV=1;sp|P51993-2|FUT6_HUMAN Isoform 2 of Alpha-(1,3)-fucosyltran	5	0	0	0	0	0	0	270	826;1859	True;True	860;1939	12545;24241	15913;30101	15913;30101
sp|P52209-2|6PGD_HUMAN;sp|P52209|6PGD_HUMAN;tr|K7EM49|K7EM49_HUMAN;tr|K7EMN2|K7EMN2_HUMAN;tr|K7EPF6|K7EPF6_HUMAN	sp|P52209-2|6PGD_HUMAN;sp|P52209|6PGD_HUMAN;tr|K7EM49|K7EM49_HUMAN	7;7;4;3;2	7;7;4;3;2	7;7;4;3;2	sp|P52209-2|6PGD_HUMAN Isoform 2 of 6-phosphogluconate dehydrogenase, decarboxylating OS=Homo sapiens OX=9606 GN=PGD;sp|P52209|6PGD_HUMAN 6-phosphogluconate dehydrogenase, decarboxylating OS=Homo sapiens OX=9606 GN=PGD PE=1 SV=3;tr|K7EM49|K7EM49_HUMAN 6-ph	5	0	0	0	0	0	0	322	344;532;982;1246;1792;1793;2775	True;True;True;True;True;True;True	355;557;1019;1291;1856;1857;2891	5183;7819;14284;16980;16981;16982;23145;23146;38615	6693;10037;18018;21268;21269;21270;28809;28810;28811;48400	6693;10037;18018;21268;28809;28811;48400
sp|P52790|HXK3_HUMAN	sp|P52790|HXK3_HUMAN	1	1	1	sp|P52790|HXK3_HUMAN Hexokinase-3 OS=Homo sapiens OX=9606 GN=HK3 PE=1 SV=2	1	0	0	0	0	0	0	325	14	TRUE	15	339	546	546
sp|P54108|CRIS3_HUMAN;sp|P54108-2|CRIS3_HUMAN;sp|P54108-3|CRIS3_HUMAN;tr|J3KPA1|J3KPA1_HUMAN;tr|I3L0A1|I3L0A1_HUMAN	sp|P54108|CRIS3_HUMAN;sp|P54108-2|CRIS3_HUMAN;sp|P54108-3|CRIS3_HUMAN;tr|J3KPA1|J3KPA1_HUMAN;tr|I3L0A1|I3L0A1_HUMAN	2;2;2;2;1	2;2;2;2;1	2;2;2;2;1	sp|P54108|CRIS3_HUMAN Cysteine-rich secretory protein 3 OS=Homo sapiens OX=9606 GN=CRISP3 PE=1 SV=1;sp|P54108-2|CRIS3_HUMAN Isoform 2 of Cysteine-rich secretory protein 3 OS=Homo sapiens OX=9606 GN=CRISP3;sp|P54108-3|CRIS3_HUMAN Isoform 3 of Cysteine-rich	5	0	0	0	0	0	0	326	2618;3117	True;True	2725;3244	35596;43254;43255;43256;43257	44396;53895;53896;53897;53898	44396;53895
sp|P55000|SLUR1_HUMAN	sp|P55000|SLUR1_HUMAN	1	1	1	sp|P55000|SLUR1_HUMAN Secreted Ly-6/uPAR-related protein 1 OS=Homo sapiens OX=9606 GN=SLURP1 PE=1 SV=2	1	0	0	0	0	0	0	327	2209	TRUE	2301	29761	37300	37300
sp|P55008-2|AIF1_HUMAN;sp|P55008-3|AIF1_HUMAN;sp|P55008|AIF1_HUMAN;tr|Q5STX8|Q5STX8_HUMAN	sp|P55008-2|AIF1_HUMAN;sp|P55008-3|AIF1_HUMAN;sp|P55008|AIF1_HUMAN;tr|Q5STX8|Q5STX8_HUMAN	1;1;1;1	1;1;1;1	1;1;1;1	sp|P55008-2|AIF1_HUMAN Isoform 2 of Allograft inflammatory factor 1 OS=Homo sapiens OX=9606 GN=AIF1;sp|P55008-3|AIF1_HUMAN Isoform 3 of Allograft inflammatory factor 1 OS=Homo sapiens OX=9606 GN=AIF1;sp|P55008|AIF1_HUMAN Allograft inflammatory factor 1 OS=	4	0	0	0	0	0	0	328	1576	TRUE	1636	20456	25413	25413
sp|P55809|SCOT1_HUMAN	sp|P55809|SCOT1_HUMAN	1	1	1	sp|P55809|SCOT1_HUMAN Succinyl-CoA:3-ketoacid coenzyme A transferase 1, mitochondrial OS=Homo sapiens OX=9606 GN=OXCT1 PE=1 SV=1	1	0	0	0	0	0	0	329	1015	TRUE	1052	14538	18340	18340
sp|P59666|DEF3_HUMAN;sp|P59665|DEF1_HUMAN	sp|P59666|DEF3_HUMAN;sp|P59665|DEF1_HUMAN	4;4	4;4	4;4	sp|P59666|DEF3_HUMAN Neutrophil defensin 3 OS=Homo sapiens OX=9606 GN=DEFA3 PE=1 SV=1;sp|P59665|DEF1_HUMAN Neutrophil defensin 1 OS=Homo sapiens OX=9606 GN=DEFA1 PE=1 SV=1	2	0	0	0	0	0	0	330	1277;1278;2183;3019	True;True;True;True	1326;1327;2274;3143	17181;17182;29416;41853;41854;41855;41856;41857	21490;21491;36793;52155;52156;52157;52158;52159;52160	21490;21491;36793;52158
sp|P60174-1|TPIS_HUMAN;sp|P60174|TPIS_HUMAN;sp|P60174-4|TPIS_HUMAN;tr|U3KQF3|U3KQF3_HUMAN;tr|U3KPZ0|U3KPZ0_HUMAN;tr|U3KPS5|U3KPS5_HUMAN	sp|P60174-1|TPIS_HUMAN;sp|P60174|TPIS_HUMAN;sp|P60174-4|TPIS_HUMAN	7;7;4;3;3;1	7;7;4;3;3;1	7;7;4;3;3;1	sp|P60174-1|TPIS_HUMAN Isoform 2 of Triosephosphate isomerase OS=Homo sapiens OX=9606 GN=TPI1;sp|P60174|TPIS_HUMAN Triosephosphate isomerase OS=Homo sapiens OX=9606 GN=TPI1 PE=1 SV=3;sp|P60174-4|TPIS_HUMAN Isoform 4 of Triosephosphate isomerase OS=Homo sap	6	0	0	0	0	0	0	331	359;626;1434;2102;2701;2839;2934	True;True;True;True;True;True;True	370;653;1489;2189;2815;2959;3056	5315;9905;18577;26992;37177;37178;37179;39508;39509;39510;40767;40768	6844;12718;23084;33496;46649;46650;46651;49457;49458;49459;50929;50930;50931	6844;12718;23084;33496;46651;49458;50930
sp|P61626|LYSC_HUMAN;tr|F8VV32|F8VV32_HUMAN;tr|A0A0B4J259|A0A0B4J259_HUMAN	sp|P61626|LYSC_HUMAN;tr|F8VV32|F8VV32_HUMAN;tr|A0A0B4J259|A0A0B4J259_HUMAN	5;3;3	5;3;3	5;3;3	sp|P61626|LYSC_HUMAN Lysozyme C OS=Homo sapiens OX=9606 GN=LYZ PE=1 SV=1;tr|F8VV32|F8VV32_HUMAN Lysozyme OS=Homo sapiens OX=9606 GN=LYZ PE=1 SV=1;tr|A0A0B4J259|A0A0B4J259_HUMAN Lysozyme OS=Homo sapiens OX=9606 GN=LYZ PE=1 SV=1	3	0	0	0	0	0	0	336	983;1545;2404;2613;3100	True;True;True;True;True	1020;1604;2504;2720;3225	14285;14286;20117;32790;32791;35548;35549;35550;35551;35552;35553;35554;35555;35556;35557;35558;35559;35560;43110;43111;43112;43113;43114;43115	18019;18020;25018;40955;40956;40957;40958;44337;44338;44339;44340;44341;44342;44343;44344;44345;44346;44347;44348;44349;53732;53733;53734;53735;53736;53737	18020;25018;40957;44348;53736
sp|P61769|B2MG_HUMAN;tr|H0YLF3|H0YLF3_HUMAN;tr|F5H6I0|F5H6I0_HUMAN	sp|P61769|B2MG_HUMAN;tr|H0YLF3|H0YLF3_HUMAN;tr|F5H6I0|F5H6I0_HUMAN	2;1;1	2;1;1	2;1;1	sp|P61769|B2MG_HUMAN Beta-2-microglobulin OS=Homo sapiens OX=9606 GN=B2M PE=1 SV=1;tr|H0YLF3|H0YLF3_HUMAN Beta-2-microglobulin (Fragment) OS=Homo sapiens OX=9606 GN=B2M PE=1 SV=1;tr|F5H6I0|F5H6I0_HUMAN Beta-2-microglobulin OS=Homo sapiens OX=9606 GN=B2M PE	3	0	0	0	0	0	0	337	525;2353	True;True	550;2451	7744;32298;32299;32300;32301;32302;32303;32304;32305;32306;32307;32308;32309;32310;32311	9947;40402;40403;40404;40405;40406;40407;40408;40409;40410;40411;40412;40413;40414;40415	9947;40415
sp|P61812|TGFB2_HUMAN;sp|P61812-2|TGFB2_HUMAN	sp|P61812|TGFB2_HUMAN;sp|P61812-2|TGFB2_HUMAN	1;1	1;1	1;1	sp|P61812|TGFB2_HUMAN Transforming growth factor beta-2 proprotein OS=Homo sapiens OX=9606 GN=TGFB2 PE=1 SV=1;sp|P61812-2|TGFB2_HUMAN Isoform B of Transforming growth factor beta-2 proprotein OS=Homo sapiens OX=9606 GN=TGFB2	2	0	0	0	0	0	0	338	1212	TRUE	1256	16786	21029	21029	150	406
sp|P62328|TYB4_HUMAN	sp|P62328|TYB4_HUMAN	3	3	3	sp|P62328|TYB4_HUMAN Thymosin beta-4 OS=Homo sapiens OX=9606 GN=TMSB4X PE=1 SV=2	1	0	0	0	0	0	0	340	1937;2218;2490	True;True;True	2019;2310;2592	25069;29802;34088	31135;37342;42490	31135;37342;42490
sp|P62937|PPIA_HUMAN;tr|F8WE65|F8WE65_HUMAN;tr|C9J5S7|C9J5S7_HUMAN;sp|P62937-2|PPIA_HUMAN	sp|P62937|PPIA_HUMAN;tr|F8WE65|F8WE65_HUMAN;tr|C9J5S7|C9J5S7_HUMAN	5;4;4;2	5;4;4;2	4;3;3;2	sp|P62937|PPIA_HUMAN Peptidyl-prolyl cis-trans isomerase A OS=Homo sapiens OX=9606 GN=PPIA PE=1 SV=2;tr|F8WE65|F8WE65_HUMAN Peptidyl-prolyl cis-trans isomerase OS=Homo sapiens OX=9606 GN=PPIA PE=1 SV=1;tr|C9J5S7|C9J5S7_HUMAN Peptidyl-prolyl cis-trans isome	4	0	0	0	0	0	0	341	1396;2293;2831;2877;2878	True;True;True;True;True	1449;2388;2950;2951;2999;3000	18219;31049;31050;31051;39458;39459;39460;39461;39462;40042;40043;40044;40045;40046	22693;38916;38917;38918;49400;49401;49402;49403;49404;50061;50062;50063;50064;50065	22693;38918;49402;50061;50063
sp|P63261|ACTG_HUMAN;tr|A0A2R8Y793|A0A2R8Y793_HUMAN;sp|P60709|ACTB_HUMAN;tr|I3L3I0|I3L3I0_HUMAN;tr|I3L1U9|I3L1U9_HUMAN;tr|I3L4N8|I3L4N8_HUMAN;tr|G5E9R0|G5E9R0_HUMAN;tr|K7EM38|K7EM38_HUMAN;tr|E7EVS6|E7EVS6_HUMAN;tr|I3L3R2|I3L3R2_HUMAN;tr|A0A2R8YGF8|A0A2R8YGF8_HUMAN;tr|J3KT65|J3KT65_HUMAN;tr|C9JUM1|C9JUM1_HUMAN;tr|C9JZR7|C9JZR7_HUMAN;tr|A0A2R8YEA7|A0A2R8YEA7_HUMAN;sp|Q6S8J3|POTEE_HUMAN;sp|A5A3E0|PO…	sp|P63261|ACTG_HUMAN;tr|A0A2R8Y793|A0A2R8Y793_HUMAN;sp|P60709|ACTB_HUMAN;tr|I3L3I0|I3L3I0_HUMAN;tr|I3L1U9|I3L1U9_HUMAN;tr|I3L4N8|I3L4N8_HUMAN	13;13;13;9;9;8;6;6;6;6;6;6;5;5;5;5;4;4;4;3;2;2;2;1	13;13;13;9;9;8;6;6;6;6;6;6;5;5;5;5;4;4;4;3;2;2;2;1	6;6;6;3;3;4;1;1;1;1;1;1;0;0;3;1;0;0;0;0;0;0;0;0	sp|P63261|ACTG_HUMAN Actin, cytoplasmic 2 OS=Homo sapiens OX=9606 GN=ACTG1 PE=1 SV=1;tr|A0A2R8Y793|A0A2R8Y793_HUMAN Actin, cytoplasmic 1 (Fragment) OS=Homo sapiens OX=9606 GN=ACTB PE=1 SV=1;sp|P60709|ACTB_HUMAN Actin, cytoplasmic 1 OS=Homo sapiens OX=9606	24	0	0	0	0	765860	0	332	265;266;456;458;496;497;1106;1337;1368;1493;2440;2642;2705	True;True;True;True;True;True;True;True;True;True;True;True;True	273;274;472;474;475;518;519;1146;1387;1419;1552;2540;2749;2819	4023;4024;4025;4026;4027;4028;6473;6475;6476;6477;6478;6479;6480;6481;7085;7086;15289;15290;17671;17672;17972;19736;19737;33160;33161;33162;33163;33164;33165;33166;33167;33168;33169;33170;33171;33172;33173;33174;33175;33176;33177;33178;35771;35772;37196;37197;37198;37199;37200;37201;37202;37203	5188;5189;5190;5191;5192;5193;5194;5195;8273;8275;8276;8277;8278;8279;8280;8281;9094;9095;19243;19244;22035;22036;22397;24583;24584;41460;41461;41462;41463;41464;41465;41466;41467;41468;41469;41470;41471;41472;41473;41474;41475;41476;41477;41478;41479;41480;41481;44580;44581;46668;46669;46670;46671;46672;46673;46674;46675	5188;5191;8273;8278;9094;9095;19243;22036;22397;24584;41476;44580;46675	149	305
sp|P68133|ACTS_HUMAN;sp|P68032|ACTC_HUMAN;sp|P63267|ACTH_HUMAN;sp|P62736|ACTA_HUMAN;tr|A6NL76|A6NL76_HUMAN;tr|F8WB63|F8WB63_HUMAN;tr|B8ZZJ2|B8ZZJ2_HUMAN;tr|C9JFL5|C9JFL5_HUMAN;tr|F6UVQ4|F6UVQ4_HUMAN;tr|F6QUT6|F6QUT6_HUMAN	sp|P68133|ACTS_HUMAN;sp|P68032|ACTC_HUMAN;sp|P63267|ACTH_HUMAN;sp|P62736|ACTA_HUMAN;tr|A6NL76|A6NL76_HUMAN;tr|F8WB63|F8WB63_HUMAN;tr|B8ZZJ2|B8ZZJ2_HUMAN;tr|C9JFL5|C9JFL5_HUMAN;tr|F6UVQ4|F6UVQ4_HUMAN;tr|F6QUT6|F6QUT6_HUMAN	8;8;7;7;6;5;5;5;5;5	1;1;1;1;1;1;1;1;1;1	1;1;1;1;1;1;1;1;1;1	sp|P68133|ACTS_HUMAN Actin, alpha skeletal muscle OS=Homo sapiens OX=9606 GN=ACTA1 PE=1 SV=1;sp|P68032|ACTC_HUMAN Actin, alpha cardiac muscle 1 OS=Homo sapiens OX=9606 GN=ACTC1 PE=1 SV=1;sp|P63267|ACTH_HUMAN Actin, gamma-enteric smooth muscle OS=Homo sapie	10	0	0	0	0	0	0	343	265;266;456;496;497;1337;2440;3063	False;False;False;False;False;False;False;True	273;274;472;518;519;1387;2540;3187	4023;4024;4025;4026;4027;4028;6473;7085;7086;17671;17672;33160;33161;33162;33163;33164;33165;33166;33167;33168;33169;33170;33171;33172;33173;33174;33175;33176;33177;33178;42647	5188;5189;5190;5191;5192;5193;5194;5195;8273;9094;9095;22035;22036;41460;41461;41462;41463;41464;41465;41466;41467;41468;41469;41470;41471;41472;41473;41474;41475;41476;41477;41478;41479;41480;41481;53187	5188;5191;8273;9094;9095;22036;41476;53187
sp|P68871|HBB_HUMAN;tr|A0A2R8Y7R2|A0A2R8Y7R2_HUMAN;tr|F8W6P5|F8W6P5_HUMAN	sp|P68871|HBB_HUMAN;tr|A0A2R8Y7R2|A0A2R8Y7R2_HUMAN	17;11;7	17;11;7	10;6;3	sp|P68871|HBB_HUMAN Hemoglobin subunit beta OS=Homo sapiens OX=9606 GN=HBB PE=1 SV=2;tr|A0A2R8Y7R2|A0A2R8Y7R2_HUMAN Hemoglobin subunit beta OS=Homo sapiens OX=9606 GN=HBB PE=1 SV=1	3	0	0	0	0	428180000	0	346	591;592;786;1080;1081;1449;1571;1623;1624;1661;2197;2782;2809;2810;2836;2924;2925	True;True;True;True;True;True;True;True;True;True;True;True;True;True;True;True;True	617;618;819;820;1119;1120;1505;1631;1683;1684;1722;2289;2898;2926;2927;2956;3046;3047	9603;9604;9605;9606;9607;9608;9609;9610;9611;9612;9613;9614;9615;9616;11907;11908;11909;11910;11911;11912;11913;11914;11915;11916;11917;11918;11919;11920;11921;11922;11923;11924;11925;11926;11927;11928;11929;11930;11931;11932;11933;11934;11935;11936;11937;11938;11939;11940;11941;15022;15023;15024;15025;15026;15027;15028;15029;15030;15031;15032;15033;15034;15035;15036;15037;15038;15039;15040;15041…	12356;12357;12358;12359;12360;12361;12362;12363;12364;12365;12366;12367;12368;12369;12370;12371;12372;12373;15101;15102;15103;15104;15105;15106;15107;15108;15109;15110;15111;15112;15113;15114;15115;15116;15117;15118;15119;15120;15121;15122;15123;15124;15125;15126;15127;15128;15129;15130;15131;15132;15133;15134;15135;15136;15137;15138;15139;15140;15141;18953;18954;18955;18956;18957;18958;18959;189…	12371;12373;15132;18954;18977;23339;25357;25963;25993;26580;36964;48433;49216;49264;49437;50863;50879	151	56
sp|P69891|HBG1_HUMAN;sp|P69892|HBG2_HUMAN;tr|A0A2R8Y7X9|A0A2R8Y7X9_HUMAN	sp|P69891|HBG1_HUMAN;sp|P69892|HBG2_HUMAN;tr|A0A2R8Y7X9|A0A2R8Y7X9_HUMAN	2;2;2	1;1;1	1;1;1	sp|P69891|HBG1_HUMAN Hemoglobin subunit gamma-1 OS=Homo sapiens OX=9606 GN=HBG1 PE=1 SV=2;sp|P69892|HBG2_HUMAN Hemoglobin subunit gamma-2 OS=Homo sapiens OX=9606 GN=HBG2 PE=1 SV=2;tr|A0A2R8Y7X9|A0A2R8Y7X9_HUMAN GLOBIN domain-containing protein OS=Homo sapi	3	0	0	0	0	0	0	347	784;1661	True;False	817;1722	11905;21473;21474;21475;21476;21477;21478;21479;21480;21481;21482;21483;21484;21485;21486;21487;21488;21489;21490;21491	15099;26571;26572;26573;26574;26575;26576;26577;26578;26579;26580;26581;26582;26583;26584;26585;26586;26587;26588;26589;26590	15099;26580
sp|P69905|HBA_HUMAN;tr|G3V1N2|G3V1N2_HUMAN;tr|A0A2R8Y7C0|A0A2R8Y7C0_HUMAN;sp|P02008|HBAZ_HUMAN	sp|P69905|HBA_HUMAN;tr|G3V1N2|G3V1N2_HUMAN;tr|A0A2R8Y7C0|A0A2R8Y7C0_HUMAN	10;9;7;1	10;9;7;1	6;5;3;0	sp|P69905|HBA_HUMAN Hemoglobin subunit alpha OS=Homo sapiens OX=9606 GN=HBA1 PE=1 SV=2;tr|G3V1N2|G3V1N2_HUMAN HCG1745306, isoform CRA_a OS=Homo sapiens OX=9606 GN=HBA2 PE=1 SV=1;tr|A0A2R8Y7C0|A0A2R8Y7C0_HUMAN Hemoglobin subunit alpha (Fragment) OS=Homo sap	4	0	0	0	0	50869000	0	348	814;1443;1659;1660;1711;1826;2680;2695;2727;2765	True;True;True;True;True;True;True;True;True;True	848;1498;1499;1720;1721;1773;1896;1897;2790;2807;2808;2841;2879	12413;12414;12415;12416;12417;12418;12419;12420;12421;12422;12423;18657;18658;18659;18660;18661;18662;18663;18664;18665;18666;21456;21457;21458;21459;21460;21461;21462;21463;21464;21465;21466;21467;21468;21469;21470;21471;21472;21915;23715;23716;23717;23718;23719;23720;23721;23722;23723;23724;23725;23726;23727;23728;23729;23730;23731;23732;23733;23734;23735;23736;36983;36984;36985;36986;36987;369…	15775;15776;15777;15778;15779;15780;15781;15782;15783;15784;15785;15786;15787;15788;15789;15790;23224;23225;23226;23227;23228;23229;23230;23231;23232;23233;23234;26554;26555;26556;26557;26558;26559;26560;26561;26562;26563;26564;26565;26566;26567;26568;26569;26570;27065;29476;29477;29478;29479;29480;29481;29482;29483;29484;29485;29486;29487;29488;29489;29490;29491;29492;29493;29494;29495;29496;294…	15781;23227;26556;26568;27065;29478;46453;46605;47156;48295	3;152	33;77
sp|P78371-2|TCPB_HUMAN;sp|P78371|TCPB_HUMAN	sp|P78371-2|TCPB_HUMAN;sp|P78371|TCPB_HUMAN	1;1	1;1	1;1	sp|P78371-2|TCPB_HUMAN Isoform 2 of T-complex protein 1 subunit beta OS=Homo sapiens OX=9606 GN=CCT2;sp|P78371|TCPB_HUMAN T-complex protein 1 subunit beta OS=Homo sapiens OX=9606 GN=CCT2 PE=1 SV=4	2	0	0	0	0	0	0	349	2119	TRUE	2206	27129	33666	33666
sp|P80108|PHLD_HUMAN	sp|P80108|PHLD_HUMAN	3	3	3	sp|P80108|PHLD_HUMAN Phosphatidylinositol-glycan-specific phospholipase D OS=Homo sapiens OX=9606 GN=GPLD1 PE=1 SV=3	1	0	0	0	0	0	0	350	985;1166;2699	True;True;True	1022;1209;2813	14288;16277;16278;16279;16280;16281;37162;37163;37164	18022;20457;20458;20459;20460;20461;46634;46635;46636	18022;20459;46635
sp|P80511|S10AC_HUMAN	sp|P80511|S10AC_HUMAN	1	1	1	sp|P80511|S10AC_HUMAN Protein S100-A12 OS=Homo sapiens OX=9606 GN=S100A12 PE=1 SV=2	1	0	0	0	0	0	0	353	2558	TRUE	2660;2661	34735;34736;34737;34738;34739;34740	43322;43323;43324;43325;43326;43327	43324
sp|P80748|LV321_HUMAN	sp|P80748|LV321_HUMAN	3	3	2	sp|P80748|LV321_HUMAN Immunoglobulin lambda variable 3-21 OS=Homo sapiens OX=9606 GN=IGLV3-21 PE=1 SV=2	1	0	0	0	0	2899000	0	354	868;2006;2416	True;True;True	904;2093;2516	13323;13324;13325;13326;13327;13328;13329;13330;13331;13332;13333;13334;25712;25713;25714;25715;32990	16954;16955;16956;16957;16958;16959;16960;16961;16962;16963;16964;16965;16966;16967;16968;16969;31931;31932;31933;31934;41246	16964;31932;41246
sp|Q01469|FABP5_HUMAN;tr|I6L8B7|I6L8B7_HUMAN	sp|Q01469|FABP5_HUMAN;tr|I6L8B7|I6L8B7_HUMAN	2;1	2;1	2;1	sp|Q01469|FABP5_HUMAN Fatty acid-binding protein 5 OS=Homo sapiens OX=9606 GN=FABP5 PE=1 SV=3;tr|I6L8B7|I6L8B7_HUMAN Fatty acid-binding protein 5 OS=Homo sapiens OX=9606 GN=FABP5 PE=1 SV=1	2	0	0	0	0	0	0	355	639;2657	True;True	666;2766	10015;36307;36308	12839;45327;45328	12839;45328
sp|Q01628|IFM3_HUMAN;sp|C9JQL5|DSA2D_HUMAN	sp|Q01628|IFM3_HUMAN;sp|C9JQL5|DSA2D_HUMAN	1;1	1;1	1;1	sp|Q01628|IFM3_HUMAN Interferon-induced transmembrane protein 3 OS=Homo sapiens OX=9606 GN=IFITM3 PE=1 SV=2;sp|C9JQL5|DSA2D_HUMAN Putative dispanin subfamily A member 2d OS=Homo sapiens OX=9606 PE=5 SV=1	2	0	0	0	0	0	0	47	1882	TRUE	1962	24633	30639	30639	23	22
sp|Q02156|KPCE_HUMAN	sp|Q02156|KPCE_HUMAN	1	1	1	sp|Q02156|KPCE_HUMAN Protein kinase C epsilon type OS=Homo sapiens OX=9606 GN=PRKCE PE=1 SV=1	1	0	0	0	0	0	0	357	880	TRUE	916	13407	17046	17046	153	241
sp|Q02487|DSC2_HUMAN;sp|Q02487-2|DSC2_HUMAN;tr|A0A3B3ISU0|A0A3B3ISU0_HUMAN	sp|Q02487|DSC2_HUMAN;sp|Q02487-2|DSC2_HUMAN;tr|A0A3B3ISU0|A0A3B3ISU0_HUMAN	2;2;1	2;2;1	2;2;1	sp|Q02487|DSC2_HUMAN Desmocollin-2 OS=Homo sapiens OX=9606 GN=DSC2 PE=1 SV=1;sp|Q02487-2|DSC2_HUMAN Isoform 2B of Desmocollin-2 OS=Homo sapiens OX=9606 GN=DSC2;tr|A0A3B3ISU0|A0A3B3ISU0_HUMAN Desmocollin-2 OS=Homo sapiens OX=9606 GN=DSC2 PE=1 SV=1	3	0	0	0	0	0	0	359	1222;2920	True;True	1266;3042	16863;40669	21121;50819	21121;50819
sp|Q04695|K1C17_HUMAN;CON__Q04695;tr|K7EPJ9|K7EPJ9_HUMAN;CON__Q9QWL7;tr|F5GWP8|F5GWP8_HUMAN;tr|K7ESE1|K7ESE1_HUMAN;tr|C9JM50|C9JM50_HUMAN;tr|A0A3B3ITG2|A0A3B3ITG2_HUMAN;sp|P08727|K1C19_HUMAN;CON__P08727;CON__P19001;CON__P05784;CON__A2A4G1;sp|Q99456|K1C12_HUMAN;CON__Q99456	sp|Q04695|K1C17_HUMAN;CON__Q04695;tr|K7EPJ9|K7EPJ9_HUMAN;CON__Q9QWL7;tr|F5GWP8|F5GWP8_HUMAN	5;5;4;4;3;1;1;1;1;1;1;1;1;1;1	4;4;3;3;3;1;0;0;0;0;0;0;0;0;0	4;4;3;3;3;1;0;0;0;0;0;0;0;0;0	sp|Q04695|K1C17_HUMAN Keratin, type I cytoskeletal 17 OS=Homo sapiens OX=9606 GN=KRT17 PE=1 SV=2;;tr|K7EPJ9|K7EPJ9_HUMAN Keratin, type I cytoskeletal 17 (Fragment) OS=Homo sapiens OX=9606 GN=KRT17 PE=1 SV=1;;tr|F5GWP8|F5GWP8_HUMAN Keratin, type I cytoskele	15	0	0	0	0	0	0	15	145;1053;1271;1478;2592	True;True;True;False;True	150;1090;1319;1535;2698	2426;14815;17144;17145;17146;17147;19527;34976	3147;18705;21452;21453;21454;21455;24278;43587	3147;18705;21453;24278;43587	13;14;15	241;307;320
sp|Q04756|HGFA_HUMAN;tr|D6RAR4|D6RAR4_HUMAN	sp|Q04756|HGFA_HUMAN;tr|D6RAR4|D6RAR4_HUMAN	2;2	2;2	2;2	sp|Q04756|HGFA_HUMAN Hepatocyte growth factor activator OS=Homo sapiens OX=9606 GN=HGFAC PE=1 SV=1;tr|D6RAR4|D6RAR4_HUMAN Hepatocyte growth factor activator OS=Homo sapiens OX=9606 GN=HGFAC PE=1 SV=1	2	0	0	0	1269600	0	0	362	2372;3026	True;True	2471;3150	32511;32512;42266;42267;42268	40639;40640;52649;52650;52651	40639;52650
sp|Q07654|TFF3_HUMAN	sp|Q07654|TFF3_HUMAN	1	1	1	sp|Q07654|TFF3_HUMAN Trefoil factor 3 OS=Homo sapiens OX=9606 GN=TFF3 PE=1 SV=2	1	0	0	0	0	0	0	364	1280	TRUE	1329	17187;17188;17189	21496;21497;21498	21497
sp|Q08380|LG3BP_HUMAN;tr|K7ESM3|K7ESM3_HUMAN;tr|K7EKQ5|K7EKQ5_HUMAN;tr|K7EP36|K7EP36_HUMAN;tr|K7ES75|K7ES75_HUMAN;tr|K7EN99|K7EN99_HUMAN;tr|K7ERZ6|K7ERZ6_HUMAN;tr|K7EJY8|K7EJY8_HUMAN;tr|K7EJD3|K7EJD3_HUMAN	sp|Q08380|LG3BP_HUMAN	9;2;2;2;1;1;1;1;1	9;2;2;2;1;1;1;1;1	9;2;2;2;1;1;1;1;1	sp|Q08380|LG3BP_HUMAN Galectin-3-binding protein OS=Homo sapiens OX=9606 GN=LGALS3BP PE=1 SV=1	9	0	0	0	0	4846000	0	365	264;648;1055;1346;2219;2584;3077;3110;3111	True;True;True;True;True;True;True;True;True	272;675;1092;1396;2311;2689;3201;3236;3237	4022;10067;10068;10069;10070;10071;10072;14827;14828;14829;17718;17719;17720;29803;29804;29805;29806;29807;29808;29809;29810;29811;29812;34931;34932;34933;34934;34935;34936;34937;34938;34939;34940;34941;34942;34943;34944;34945;34946;34947;42781;42782;42783;42784;42785;42786;42787;42788;42789;42790;42791;43183;43184;43185;43186;43187;43188;43189;43190;43191;43192;43193;43194;43195;43196;43197;4319…	5187;12891;12892;12893;12894;12895;12896;18717;18718;18719;22084;22085;22086;37343;37344;37345;37346;37347;37348;37349;37350;37351;37352;43542;43543;43544;43545;43546;43547;43548;43549;43550;43551;43552;43553;43554;43555;43556;43557;43558;53337;53338;53339;53340;53341;53342;53343;53344;53345;53346;53347;53348;53816;53817;53818;53819;53820;53821;53822;53823;53824;53825;53826;53827;53828;53829;5383…	5187;12893;18717;22085;37347;43558;53348;53822;53836
sp|Q13506-2|NAB1_HUMAN;tr|B8ZZS2|B8ZZS2_HUMAN;sp|Q13506|NAB1_HUMAN	sp|Q13506-2|NAB1_HUMAN;tr|B8ZZS2|B8ZZS2_HUMAN;sp|Q13506|NAB1_HUMAN	1;1;1	1;1;1	1;1;1	sp|Q13506-2|NAB1_HUMAN Isoform Short of NGFI-A-binding protein 1 OS=Homo sapiens OX=9606 GN=NAB1;tr|B8ZZS2|B8ZZS2_HUMAN NGFI-A binding protein 1 (EGR1 binding protein 1), isoform CRA_b OS=Homo sapiens OX=9606 GN=NAB1 PE=1 SV=1;sp|Q13506|NAB1_HUMAN NGFI-A-b	3	0	5936900	8664300	0	0	0	367	1820	TRUE	1886	23685	29446	29446	155	206
sp|Q13790|APOF_HUMAN	sp|Q13790|APOF_HUMAN	2	2	2	sp|Q13790|APOF_HUMAN Apolipoprotein F OS=Homo sapiens OX=9606 GN=APOF PE=1 SV=2	1	0	0	0	0	695040	0	368	1057;2275	True;True	1094;2367	14841;30673;30674;30675;30676;30677	18731;38406;38407;38408;38409;38410	18731;38407	156;157;158;159	227;229;232;237
sp|Q14508|WFDC2_HUMAN;sp|Q14508-2|WFDC2_HUMAN;sp|Q14508-3|WFDC2_HUMAN	sp|Q14508|WFDC2_HUMAN;sp|Q14508-2|WFDC2_HUMAN;sp|Q14508-3|WFDC2_HUMAN	2;1;1	2;1;1	2;1;1	sp|Q14508|WFDC2_HUMAN WAP four-disulfide core domain protein 2 OS=Homo sapiens OX=9606 GN=WFDC2 PE=1 SV=2;sp|Q14508-2|WFDC2_HUMAN Isoform 2 of WAP four-disulfide core domain protein 2 OS=Homo sapiens OX=9606 GN=WFDC2;sp|Q14508-3|WFDC2_HUMAN Isoform 3 of WA	3	0	0	0	0	0	0	369	300;600	True;True	311;626	4757;9667;9668	6160;12425;12426	6160;12426
sp|Q14515-2|SPRL1_HUMAN;sp|Q14515|SPRL1_HUMAN	sp|Q14515-2|SPRL1_HUMAN;sp|Q14515|SPRL1_HUMAN	6;6	6;6	6;6	sp|Q14515-2|SPRL1_HUMAN Isoform 2 of SPARC-like protein 1 OS=Homo sapiens OX=9606 GN=SPARCL1;sp|Q14515|SPRL1_HUMAN SPARC-like protein 1 OS=Homo sapiens OX=9606 GN=SPARCL1 PE=1 SV=2	2	0	0	0	0	0	0	370	746;1150;1388;1602;2289;2821	True;True;True;True;True;True	779;1191;1440;1662;2384;2938	11495;11496;16039;18192;20772;20773;20774;31026;39388	14621;14622;20192;22666;25778;25779;25780;38893;49327	14622;20192;22666;25779;38893;49327
sp|Q14520-2|HABP2_HUMAN;sp|Q14520|HABP2_HUMAN	sp|Q14520-2|HABP2_HUMAN;sp|Q14520|HABP2_HUMAN	1;1	1;1	1;1	sp|Q14520-2|HABP2_HUMAN Isoform 2 of Hyaluronan-binding protein 2 OS=Homo sapiens OX=9606 GN=HABP2;sp|Q14520|HABP2_HUMAN Hyaluronan-binding protein 2 OS=Homo sapiens OX=9606 GN=HABP2 PE=1 SV=1	2	0	0	0	0	323830	0	371	765	TRUE	798	11686;11687;11688;11689;11690;11691;11692;11693;11694;11695;11696;11697;11698;11699	14822;14823;14824;14825;14826;14827;14828;14829;14830;14831;14832;14833;14834;14835;14836	14829
sp|Q14624-3|ITIH4_HUMAN;sp|Q14624-2|ITIH4_HUMAN;sp|Q14624|ITIH4_HUMAN;tr|B7ZKJ8|B7ZKJ8_HUMAN;tr|H7C0L5|H7C0L5_HUMAN;sp|Q14624-4|ITIH4_HUMAN	sp|Q14624-3|ITIH4_HUMAN;sp|Q14624-2|ITIH4_HUMAN;sp|Q14624|ITIH4_HUMAN;tr|B7ZKJ8|B7ZKJ8_HUMAN;tr|H7C0L5|H7C0L5_HUMAN;sp|Q14624-4|ITIH4_HUMAN	34;34;34;34;26;26	34;34;34;34;26;26	34;34;34;34;26;26	sp|Q14624-3|ITIH4_HUMAN Isoform 3 of Inter-alpha-trypsin inhibitor heavy chain H4 OS=Homo sapiens OX=9606 GN=ITIH4;sp|Q14624-2|ITIH4_HUMAN Isoform 2 of Inter-alpha-trypsin inhibitor heavy chain H4 OS=Homo sapiens OX=9606 GN=ITIH4;sp|Q14624|ITIH4_HUMAN Inte	6	0	0	0	0	47685000	0	372	55;103;104;130;195;472;498;621;878;879;1032;1148;1149;1250;1251;1309;1310;1472;1559;1674;1690;1807;1879;1922;1938;1975;2060;2061;2146;2149;2241;2359;2360;2521	True;True;True;True;True;True;True;True;True;True;True;True;True;True;True;True;True;True;True;True;True;True;True;True;True;True;True;True;True;True;True;True;True;True	57;108;109;135;202;492;520;648;914;915;1069;1189;1190;1295;1296;1358;1359;1529;1619;1736;1752;1873;1959;2002;2003;2020;2060;2147;2148;2233;2237;2333;2457;2458;2623	1096;1097;1985;1986;1987;1988;1989;1990;1991;1992;1993;1994;1995;1996;1997;1998;1999;2000;2001;2002;2389;2390;3467;3468;3469;3470;3471;3472;6563;6564;6565;6566;6567;6568;6569;6570;6571;6572;6573;6574;6575;6576;6577;6578;6579;6580;7087;7088;9891;13388;13389;13390;13391;13392;13393;13394;13395;13396;13397;13398;13399;13400;13401;13402;13403;13404;13405;13406;14590;14591;14592;14593;14594;14595;1459…	1526;1527;2619;2620;2621;2622;2623;2624;2625;2626;2627;2628;2629;2630;2631;2632;2633;2634;2635;2636;3109;3110;4553;4554;4555;4556;4557;4558;8369;8370;8371;8372;8373;8374;8375;8376;8377;8378;8379;8380;8381;8382;8383;8384;8385;8386;9096;9097;12704;17025;17026;17027;17028;17029;17030;17031;17032;17033;17034;17035;17036;17037;17038;17039;17040;17041;17042;17043;17044;17045;18395;18396;18397;18398;183…	1526;2626;2635;3109;4554;8383;9097;12704;17027;17043;18399;20189;20191;21279;21281;21767;21778;24214;25099;26676;26798;29214;30631;31033;31137;31672;32608;32646;35576;35590;37528;40521;40539;42753	160	125
sp|Q15084-3|PDIA6_HUMAN;sp|Q15084|PDIA6_HUMAN;sp|Q15084-4|PDIA6_HUMAN;sp|Q15084-5|PDIA6_HUMAN;sp|Q15084-2|PDIA6_HUMAN	sp|Q15084-3|PDIA6_HUMAN;sp|Q15084|PDIA6_HUMAN;sp|Q15084-4|PDIA6_HUMAN;sp|Q15084-5|PDIA6_HUMAN;sp|Q15084-2|PDIA6_HUMAN	1;1;1;1;1	1;1;1;1;1	1;1;1;1;1	sp|Q15084-3|PDIA6_HUMAN Isoform 3 of Protein disulfide-isomerase A6 OS=Homo sapiens OX=9606 GN=PDIA6;sp|Q15084|PDIA6_HUMAN Protein disulfide-isomerase A6 OS=Homo sapiens OX=9606 GN=PDIA6 PE=1 SV=1;sp|Q15084-4|PDIA6_HUMAN Isoform 4 of Protein disulfide-isom	5	0	0	0	0	0	0	373	2514	TRUE	2616	34279	42714	42714
sp|Q15388|TOM20_HUMAN	sp|Q15388|TOM20_HUMAN	1	1	1	sp|Q15388|TOM20_HUMAN Mitochondrial import receptor subunit TOM20 homolog OS=Homo sapiens OX=9606 GN=TOMM20 PE=1 SV=1	1	0	0	0	0	0	0	374	788	TRUE	822	11962	15162	15162
sp|Q16610|ECM1_HUMAN;sp|Q16610-4|ECM1_HUMAN	sp|Q16610|ECM1_HUMAN;sp|Q16610-4|ECM1_HUMAN	2;2	2;2	2;2	sp|Q16610|ECM1_HUMAN Extracellular matrix protein 1 OS=Homo sapiens OX=9606 GN=ECM1 PE=1 SV=2;sp|Q16610-4|ECM1_HUMAN Isoform 4 of Extracellular matrix protein 1 OS=Homo sapiens OX=9606 GN=ECM1	2	0	0	0	0	0	0	376	641;857	True;True	668;893	10018;13122	12842;16688	12842;16688
sp|Q5VWN6|TASO2_HUMAN;tr|A0A2R8YH03|A0A2R8YH03_HUMAN	sp|Q5VWN6|TASO2_HUMAN;tr|A0A2R8YH03|A0A2R8YH03_HUMAN	1;1	1;1	1;1	sp|Q5VWN6|TASO2_HUMAN Protein TASOR 2 OS=Homo sapiens OX=9606 GN=TASOR2 PE=1 SV=1;tr|A0A2R8YH03|A0A2R8YH03_HUMAN Protein TASOR 2 OS=Homo sapiens OX=9606 GN=TASOR2 PE=1 SV=1	2	0	0	0	0	0	0	378	3040	TRUE	3164	42373;42374	52766;52767	52766
sp|Q6MZM9|PRR27_HUMAN	sp|Q6MZM9|PRR27_HUMAN	4	4	4	sp|Q6MZM9|PRR27_HUMAN Proline-rich protein 27 OS=Homo sapiens OX=9606 GN=PRR27 PE=2 SV=1	1	0	5838600	13714000	0	0	9986400	380	840;949;952;2134	True;True;True;True	876;986;989;2221	12748;13986;13997;13998;27208	16161;17686;17687;17698;17699;17700;17701;33746	16161;17687;17700;33746
sp|Q6P4A8|PLBL1_HUMAN	sp|Q6P4A8|PLBL1_HUMAN	1	1	1	sp|Q6P4A8|PLBL1_HUMAN Phospholipase B-like 1 OS=Homo sapiens OX=9606 GN=PLBD1 PE=1 SV=2	1	0	0	0	0	0	0	381	1543	TRUE	1602	20115	25016	25016
sp|Q6P5S2|LEG1H_HUMAN	sp|Q6P5S2|LEG1H_HUMAN	8	8	8	sp|Q6P5S2|LEG1H_HUMAN Protein LEG1 homolog OS=Homo sapiens OX=9606 GN=LEG1 PE=1 SV=2	1	0	0	0	0	0	0	382	707;762;1376;2243;2244;2437;2739;3053	True;True;True;True;True;True;True;True	738;795;1427;2335;2336;2537;2853;3177	11008;11666;11667;11668;11669;18019;18020;29984;29985;29986;29987;29988;33137;33138;33139;37749;37750;42430;42431;42432;42433	14030;14802;14803;14804;14805;22445;22446;37531;37532;37533;37534;37535;41436;41437;41438;47296;47297;52831;52832;52833;52834	14030;14803;22446;37533;37534;41438;47296;52833
sp|Q6PL18|ATAD2_HUMAN	sp|Q6PL18|ATAD2_HUMAN	1	1	1	sp|Q6PL18|ATAD2_HUMAN ATPase family AAA domain-containing protein 2 OS=Homo sapiens OX=9606 GN=ATAD2 PE=1 SV=1	1	0	0	0	0	0	0	383	1969	TRUE	2054	25394;25395;25396;25397;25398;25399	31536;31537;31538;31539;31540;31541	31539
sp|Q8N4F0|BPIB2_HUMAN	sp|Q8N4F0|BPIB2_HUMAN	9	9	9	sp|Q8N4F0|BPIB2_HUMAN BPI fold-containing family B member 2 OS=Homo sapiens OX=9606 GN=BPIFB2 PE=1 SV=2	1	0	0	0	0	0	0	385	7;8;95;178;198;803;1164;1268;2758	True;True;True;True;True;True;True;True;True	7;8;99;185;205;837;1206;1207;1316;2872	224;225;226;227;228;229;1927;1928;2808;2809;3489;3490;3491;3492;12003;12004;16270;16271;16272;16273;17140;38439;38440	295;296;297;298;299;300;2560;2561;3661;3662;4575;4576;4577;4578;15207;15208;20450;20451;20452;20453;21448;48208;48209	296;297;2561;3662;4576;15208;20453;21448;48209	164	254
sp|Q8NHU6-3|TDRD7_HUMAN;sp|Q8NHU6-2|TDRD7_HUMAN;sp|Q8NHU6|TDRD7_HUMAN	sp|Q8NHU6-3|TDRD7_HUMAN;sp|Q8NHU6-2|TDRD7_HUMAN;sp|Q8NHU6|TDRD7_HUMAN	1;1;1	1;1;1	1;1;1	sp|Q8NHU6-3|TDRD7_HUMAN Isoform 3 of Tudor domain-containing protein 7 OS=Homo sapiens OX=9606 GN=TDRD7;sp|Q8NHU6-2|TDRD7_HUMAN Isoform 2 of Tudor domain-containing protein 7 OS=Homo sapiens OX=9606 GN=TDRD7;sp|Q8NHU6|TDRD7_HUMAN Tudor domain-containing pr	3	0	0	0	0	0	0	386	518	TRUE	543	7705;7706	9907;9908	9907
sp|Q8TAX7|MUC7_HUMAN;tr|D6RHX1|D6RHX1_HUMAN	sp|Q8TAX7|MUC7_HUMAN	3;1	3;1	3;1	sp|Q8TAX7|MUC7_HUMAN Mucin-7 OS=Homo sapiens OX=9606 GN=MUC7 PE=1 SV=2	2	0	0	0	0	0	0	387	825;1911;2280	True;True;True	859;1991;2375	12544;24829;30940;30941;30942;30943	15912;30847;38805;38806;38807;38808;38809	15912;30847;38806
sp|Q8TF30|WHAMM_HUMAN	sp|Q8TF30|WHAMM_HUMAN	1	1	1	sp|Q8TF30|WHAMM_HUMAN WASP homolog-associated protein with actin, membranes and microtubules OS=Homo sapiens OX=9606 GN=WHAMM PE=1 SV=2	1	0	0	0	0	0	0	388	107	TRUE	112	2012;2013;2014;2015;2016;2017;2018;2019	2646;2647;2648;2649;2650;2651;2652;2653	2646
sp|Q92954-5|PRG4_HUMAN;sp|Q92954-4|PRG4_HUMAN;sp|Q92954-3|PRG4_HUMAN;sp|Q92954-6|PRG4_HUMAN;sp|Q92954-2|PRG4_HUMAN;sp|Q92954|PRG4_HUMAN	sp|Q92954-5|PRG4_HUMAN;sp|Q92954-4|PRG4_HUMAN;sp|Q92954-3|PRG4_HUMAN;sp|Q92954-6|PRG4_HUMAN;sp|Q92954-2|PRG4_HUMAN;sp|Q92954|PRG4_HUMAN	1;1;1;1;1;1	1;1;1;1;1;1	1;1;1;1;1;1	sp|Q92954-5|PRG4_HUMAN Isoform E of Proteoglycan 4 OS=Homo sapiens OX=9606 GN=PRG4;sp|Q92954-4|PRG4_HUMAN Isoform D of Proteoglycan 4 OS=Homo sapiens OX=9606 GN=PRG4;sp|Q92954-3|PRG4_HUMAN Isoform C of Proteoglycan 4 OS=Homo sapiens OX=9606 GN=PRG4;sp|Q929	6	0	0	0	0	918720	0	389	942	TRUE	979	13902;13903;13904;13905;13906;13907;13908;13909;13910	17589;17590;17591;17592;17593;17594;17595;17596;17597	17595
sp|Q96C19|EFHD2_HUMAN	sp|Q96C19|EFHD2_HUMAN	1	1	1	sp|Q96C19|EFHD2_HUMAN EF-hand domain-containing protein D2 OS=Homo sapiens OX=9606 GN=EFHD2 PE=1 SV=1	1	0	0	0	0	0	0	390	2754	TRUE	2868	38434	48203	48203
sp|Q96DR5|BPIA2_HUMAN	sp|Q96DR5|BPIA2_HUMAN	12	12	12	sp|Q96DR5|BPIA2_HUMAN BPI fold-containing family A member 2 OS=Homo sapiens OX=9606 GN=BPIFA2 PE=1 SV=2	1	0	0	0	0	0	0	392	897;1218;1301;1302;1518;1600;1650;1652;2066;2383;2413;2720	True;True;True;True;True;True;True;True;True;True;True;True	933;1262;1350;1351;1577;1660;1711;1713;2153;2482;2513;2834	13577;13578;16854;16855;16856;17346;17347;17348;17349;19924;20769;20770;21326;21334;21335;21336;26308;32575;32980;37316;37317	17232;17233;21112;21113;21114;21702;21703;21704;21705;21706;24812;25775;25776;26394;26402;26403;26404;26405;32673;40733;41235;46793;46794	17232;21113;21703;21706;24812;25775;26394;26405;32673;40733;41235;46794
sp|Q96G03|PGM2_HUMAN	sp|Q96G03|PGM2_HUMAN	1	1	1	sp|Q96G03|PGM2_HUMAN Phosphoglucomutase-2 OS=Homo sapiens OX=9606 GN=PGM2 PE=1 SV=4	1	0	0	0	0	0	0	393	645	TRUE	672	10047	12871	12871
sp|Q96IY4|CBPB2_HUMAN;tr|A0A087WSY5|A0A087WSY5_HUMAN;sp|Q96IY4-2|CBPB2_HUMAN	sp|Q96IY4|CBPB2_HUMAN;tr|A0A087WSY5|A0A087WSY5_HUMAN;sp|Q96IY4-2|CBPB2_HUMAN	4;4;2	4;4;2	4;4;2	sp|Q96IY4|CBPB2_HUMAN Carboxypeptidase B2 OS=Homo sapiens OX=9606 GN=CPB2 PE=1 SV=2;tr|A0A087WSY5|A0A087WSY5_HUMAN Carboxypeptidase B2 OS=Homo sapiens OX=9606 GN=CPB2 PE=1 SV=1;sp|Q96IY4-2|CBPB2_HUMAN Isoform 2 of Carboxypeptidase B2 OS=Homo sapiens OX=960	3	0	0	0	0	0	0	394	502;1168;3073;3082	True;True;True;True	524;1211;3197;3206	7137;7138;16286;16287;42723;42724;42725;42726;42727;42818	9156;9157;20466;20467;53268;53269;53270;53271;53272;53375	9157;20467;53269;53375
sp|Q96PD5|PGRP2_HUMAN;sp|Q96PD5-2|PGRP2_HUMAN;tr|M0R2W8|M0R2W8_HUMAN;CON__ENSEMBL:ENSBTAP00000016285	sp|Q96PD5|PGRP2_HUMAN;sp|Q96PD5-2|PGRP2_HUMAN	9;9;2;1	9;9;2;1	9;9;2;1	sp|Q96PD5|PGRP2_HUMAN N-acetylmuramoyl-L-alanine amidase OS=Homo sapiens OX=9606 GN=PGLYRP2 PE=1 SV=1;sp|Q96PD5-2|PGRP2_HUMAN Isoform 2 of N-acetylmuramoyl-L-alanine amidase OS=Homo sapiens OX=9606 GN=PGLYRP2	4	314570	0	0	0	38222000	0	395	396;590;598;749;919;1657;2025;2091;2471	True;True;True;True;True;True;True;True;True	407;616;624;782;955;1718;2112;2178;2573	5703;5704;9584;9585;9586;9587;9588;9589;9590;9591;9592;9593;9594;9595;9596;9597;9598;9599;9600;9601;9602;9652;9653;9654;9655;9656;9657;9658;9659;9660;9661;9662;9663;9664;9665;11510;11511;11512;11513;11514;11515;11516;11517;11518;11519;11520;11521;11522;11523;11524;11525;13732;21421;21422;21423;21424;21425;21426;21427;21428;21429;21430;21431;21432;21433;21434;21435;21436;21437;21438;21439;21440;21…	7387;7388;12337;12338;12339;12340;12341;12342;12343;12344;12345;12346;12347;12348;12349;12350;12351;12352;12353;12354;12355;12410;12411;12412;12413;12414;12415;12416;12417;12418;12419;12420;12421;12422;12423;14638;14639;14640;14641;14642;14643;14644;14645;14646;14647;14648;14649;14650;14651;14652;14653;17414;26519;26520;26521;26522;26523;26524;26525;26526;26527;26528;26529;26530;26531;26532;26533…	7387;12338;12411;14643;17414;26520;32107;33266;42282
sp|Q96QR1|SG3A1_HUMAN	sp|Q96QR1|SG3A1_HUMAN	1	1	1	sp|Q96QR1|SG3A1_HUMAN Secretoglobin family 3A member 1 OS=Homo sapiens OX=9606 GN=SCGB3A1 PE=1 SV=2	1	606410	0	0	0	0	0	396	1646	TRUE	1707	21290	26352	26352
sp|Q96SA4|SERC2_HUMAN;sp|Q96SA4-3|SERC2_HUMAN;sp|Q96SA4-2|SERC2_HUMAN;sp|Q96SA4-4|SERC2_HUMAN	sp|Q96SA4|SERC2_HUMAN;sp|Q96SA4-3|SERC2_HUMAN;sp|Q96SA4-2|SERC2_HUMAN;sp|Q96SA4-4|SERC2_HUMAN	1;1;1;1	1;1;1;1	1;1;1;1	sp|Q96SA4|SERC2_HUMAN Serine incorporator 2 OS=Homo sapiens OX=9606 GN=SERINC2 PE=2 SV=3;sp|Q96SA4-3|SERC2_HUMAN Isoform 3 of Serine incorporator 2 OS=Homo sapiens OX=9606 GN=SERINC2;sp|Q96SA4-2|SERC2_HUMAN Isoform 2 of Serine incorporator 2 OS=Homo sapien	4	614820	0	0	0	0	0	397	1414	TRUE	1469	18413	22904	22904	165	418
sp|Q99880|H2B1L_HUMAN;sp|Q99879|H2B1M_HUMAN;sp|Q99877|H2B1N_HUMAN;sp|Q93079|H2B1H_HUMAN;sp|Q8N257|H2B3B_HUMAN;sp|Q5QNW6|H2B2F_HUMAN;sp|Q16778|H2B2E_HUMAN;sp|P62807|H2B1C_HUMAN;sp|P58876|H2B1D_HUMAN;sp|P57053|H2BFS_HUMAN;sp|P33778|H2B1B_HUMAN;sp|P23527|H2B1O_HUMAN;sp|P06899|H2B1J_HUMAN;sp|O60814|H2B1K_HUMAN;sp|Q5QNW6-2|H2B2F_HUMAN;tr|U3KQK0|U3KQK0_HUMAN	sp|Q99880|H2B1L_HUMAN;sp|Q99879|H2B1M_HUMAN;sp|Q99877|H2B1N_HUMAN;sp|Q93079|H2B1H_HUMAN;sp|Q8N257|H2B3B_HUMAN;sp|Q5QNW6|H2B2F_HUMAN;sp|Q16778|H2B2E_HUMAN;sp|P62807|H2B1C_HUMAN;sp|P58876|H2B1D_HUMAN;sp|P57053|H2BFS_HUMAN;sp|P33778|H2B1B_HUMAN;sp|P23527|H2B1O_HUMAN;sp|P06899|H2B1J_HUMAN;sp|O60814|H2B1K_HUMAN;sp|Q5QNW6-2|H2B2F_HUMAN;tr|U3KQK0|U3KQK0_HUMAN	1;1;1;1;1;1;1;1;1;1;1;1;1;1;1;1	1;1;1;1;1;1;1;1;1;1;1;1;1;1;1;1	1;1;1;1;1;1;1;1;1;1;1;1;1;1;1;1	sp|Q99880|H2B1L_HUMAN Histone H2B type 1-L OS=Homo sapiens OX=9606 GN=H2BC13 PE=1 SV=3;sp|Q99879|H2B1M_HUMAN Histone H2B type 1-M OS=Homo sapiens OX=9606 GN=H2BC14 PE=1 SV=3;sp|Q99877|H2B1N_HUMAN Histone H2B type 1-N OS=Homo sapiens OX=9606 GN=H2BC15 PE=1	16	657150	0	0	0	0	0	58	189	TRUE	196	3376	4383	4383
sp|Q9BWS9-3|CHID1_HUMAN	sp|Q9BWS9-3|CHID1_HUMAN	1	1	1	sp|Q9BWS9-3|CHID1_HUMAN Isoform 3 of Chitinase domain-containing protein 1 OS=Homo sapiens OX=9606 GN=CHID1	1	694840	0	0	0	0	0	401	2898	TRUE	3020	40439;40440	50535;50536	50535	169	209
sp|Q9HC84|MUC5B_HUMAN;sp|P98088|MUC5A_HUMAN;tr|A0A0G2JM87|A0A0G2JM87_HUMAN;tr|A0A0G2JR65|A0A0G2JR65_HUMAN;sp|Q02817|MUC2_HUMAN	sp|Q9HC84|MUC5B_HUMAN	64;5;1;1;1	64;5;1;1;1	64;5;1;1;1	sp|Q9HC84|MUC5B_HUMAN Mucin-5B OS=Homo sapiens OX=9606 GN=MUC5B PE=1 SV=3	5	810040	0	0	0	0	0	403	5;15;25;26;71;79;80;97;204;205;206;284;296;327;329;330;340;409;467;570;636;637;638;834;841;916;1009;1059;1061;1105;1334;1358;1359;1486;1523;1532;1719;1745;1746;1756;1762;1809;1810;1823;1943;1951;1977;2038;2226;2236;2237;2434;2465;2496;2497;2513;2522;2573;2601;2711;2715;2781;2966;2985	True;True;True;True;True;True;True;True;True;True;True;True;True;True;True;True;True;True;True;True;True;True;True;True;True;True;True;True;True;True;True;True;True;True;True;True;True;True;True;True;True;True;True;True;True;True;True;True;True;True;True;True;True;True;True;True;True;True;True;True;True;True;True;True	5;16;26;27;74;82;83;101;211;212;213;295;307;338;340;341;351;420;487;596;663;664;665;869;877;952;1046;1096;1098;1145;1384;1409;1410;1543;1582;1591;1781;1809;1810;1820;1826;1875;1876;1890;1891;2025;2033;2062;2125;2318;2328;2329;2534;2567;2598;2599;2615;2624;2677;2708;2825;2829;2897;3089;3108	218;219;220;221;222;340;341;538;539;540;541;542;1555;1556;1557;1590;1591;1592;1936;1937;3505;3506;3507;3508;3509;3510;3511;3512;3513;3514;3515;3516;3517;4563;4564;4565;4726;4727;4728;5026;5045;5046;5047;5048;5156;5157;5158;5876;5877;6542;8185;10004;10005;10006;10007;10008;10009;10010;10011;10012;10013;10014;12627;12749;12750;12751;12752;13711;13712;14483;14843;14844;14845;14846;14848;15285;15286;…	287;288;289;290;291;292;293;547;548;793;794;795;796;797;798;799;800;2140;2141;2142;2143;2144;2177;2178;2179;2569;2570;4591;4592;4593;4594;4595;4596;4597;4598;4599;4600;4601;4602;4603;5949;5950;5951;5952;6128;6129;6130;6522;6545;6546;6547;6548;6665;6666;6667;7606;7607;7608;8347;10470;12826;12827;12828;12829;12830;12831;12832;12833;12834;12835;12836;12837;12838;16014;16162;16163;16164;16165;16166;1…	287;548;796;799;2143;2178;2179;2570;4596;4599;4603;5950;6129;6522;6545;6548;6667;7606;8347;10470;12833;12837;12838;16014;16169;17394;18260;18734;18742;19238;22025;22239;22243;24319;24875;24938;27091;27460;27462;27548;27567;29237;29239;29461;31173;31359;31689;32219;37382;37470;37472;41431;41750;42554;42556;42713;42756;43431;43654;46705;46735;48424;51558;51737	170	2398
sp|Q9HD89|RETN_HUMAN	sp|Q9HD89|RETN_HUMAN	1	1	1	sp|Q9HD89|RETN_HUMAN Resistin OS=Homo sapiens OX=9606 GN=RETN PE=1 SV=1	1	818870	0	0	0	0	0	404	1288	TRUE	1337	17304	21660	21660
sp|Q9UBG3|CRNN_HUMAN	sp|Q9UBG3|CRNN_HUMAN	1	1	1	sp|Q9UBG3|CRNN_HUMAN Cornulin OS=Homo sapiens OX=9606 GN=CRNN PE=1 SV=1	1	823520	584000	0	0	0	0	407	1616	TRUE	1676	20901	25915	25915
sp|Q9UGM5|FETUB_HUMAN;tr|E9PG08|E9PG08_HUMAN;sp|Q9UGM5-2|FETUB_HUMAN	sp|Q9UGM5|FETUB_HUMAN;tr|E9PG08|E9PG08_HUMAN;sp|Q9UGM5-2|FETUB_HUMAN	2;1;1	2;1;1	2;1;1	sp|Q9UGM5|FETUB_HUMAN Fetuin-B OS=Homo sapiens OX=9606 GN=FETUB PE=1 SV=2;tr|E9PG08|E9PG08_HUMAN Fetuin-B OS=Homo sapiens OX=9606 GN=FETUB PE=1 SV=1;sp|Q9UGM5-2|FETUB_HUMAN Isoform 2 of Fetuin-B OS=Homo sapiens OX=9606 GN=FETUB	3	962930	0	0	0	0	0	409	1215;1801	True;True	1259;1867	16790;16791;16792;16793;23453	21033;21034;21035;21036;29168	21033;29168
sp|Q9UK55|ZPI_HUMAN;tr|G3V2W1|G3V2W1_HUMAN	sp|Q9UK55|ZPI_HUMAN;tr|G3V2W1|G3V2W1_HUMAN	1;1	1;1	1;1	sp|Q9UK55|ZPI_HUMAN Protein Z-dependent protease inhibitor OS=Homo sapiens OX=9606 GN=SERPINA10 PE=1 SV=1;tr|G3V2W1|G3V2W1_HUMAN Protein Z-dependent protease inhibitor OS=Homo sapiens OX=9606 GN=SERPINA10 PE=1 SV=1	2	1079300	0	0	0	2062100	0	410	1219	TRUE	1263	16857;16858;16859;16860	21115;21116;21117;21118	21118
sp|Q9Y6R7|FCGBP_HUMAN;tr|A0A087WXI2|A0A087WXI2_HUMAN;tr|A0A087WUZ2|A0A087WUZ2_HUMAN	sp|Q9Y6R7|FCGBP_HUMAN;tr|A0A087WXI2|A0A087WXI2_HUMAN	20;20;9	20;20;9	20;20;9	sp|Q9Y6R7|FCGBP_HUMAN IgGFc-binding protein OS=Homo sapiens OX=9606 GN=FCGBP PE=1 SV=3;tr|A0A087WXI2|A0A087WXI2_HUMAN IgGFc-binding protein OS=Homo sapiens OX=9606 GN=FCGBP PE=1 SV=3	3	1112100	0	0	0	0	0	411	142;199;228;935;1377;1458;1712;1713;1941;1961;2181;2305;2710;2913;2955;2963;2989;3067;3108;3109	True;True;True;True;True;True;True;True;True;True;True;True;True;True;True;True;True;True;True;True	147;206;235;972;1428;1515;1774;1775;2023;2043;2272;2401;2824;3035;3078;3086;3112;3191;3234;3235	2420;3493;3696;13825;18021;19352;21916;21917;21918;25098;25318;29414;31140;37225;37226;37227;40595;40596;41056;41057;41255;41498;42708;43180;43181;43182	3141;4579;4816;17510;22447;24097;27066;27067;27068;31167;31452;36791;39020;46702;46703;46704;50741;50742;51227;51228;51479;51762;53253;53812;53813;53814;53815	3141;4579;4816;17510;22447;24097;27066;27068;31167;31452;36791;39020;46704;50742;51227;51479;51762;53253;53813;53814
tr|A0A024R6I7|A0A024R6I7_HUMAN;tr|A0A0G2JRN3|A0A0G2JRN3_HUMAN	tr|A0A024R6I7|A0A024R6I7_HUMAN;tr|A0A0G2JRN3|A0A0G2JRN3_HUMAN	40;36	1;1	1;1	tr|A0A024R6I7|A0A024R6I7_HUMAN Alpha-1-antitrypsin OS=Homo sapiens OX=9606 GN=SERPINA1 PE=1 SV=1;tr|A0A0G2JRN3|A0A0G2JRN3_HUMAN Alpha-1-antitrypsin OS=Homo sapiens OX=9606 GN=SERPINA1 PE=1 SV=1	2	1163300	0	0	0	699980	0	412	271;276;500;508;630;631;819;820;821;833;991;1079;1318;1324;1405;1413;1428;1546;1696;1733;1734;1753;1774;1775;1814;1815;1816;2062;2148;2191;2192;2421;2422;2473;2474;2581;2582;2583;2761;2762	False;False;True;False;False;False;False;False;False;False;False;False;False;False;False;False;False;False;False;False;False;False;False;False;False;False;False;False;False;False;False;False;False;False;False;False;False;False;False;False	279;284;285;286;522;531;657;658;853;854;855;867;868;1028;1116;1117;1118;1368;1374;1459;1460;1468;1483;1605;1606;1758;1796;1797;1817;1838;1839;1880;1881;1882;2149;2235;2236;2282;2283;2521;2522;2575;2576;2686;2687;2688;2875;2876	4133;4168;4169;4170;4171;4172;4173;7094;7095;7096;7097;7098;7099;7100;7101;7102;7103;7104;7105;7106;7107;7191;7192;7193;7194;7195;7196;7197;7198;7199;7200;7201;7202;7203;7204;7205;9915;9916;9917;9918;9919;9920;9921;9922;9923;9924;9925;9926;9927;9928;9929;9930;9931;9932;9933;9934;9935;9936;9937;9938;9939;9940;9941;9942;9943;9944;9945;9946;9947;9948;9949;9950;9951;9952;9953;9954;9955;9956;9957;9958…	5353;5398;5399;5400;5401;5402;5403;5404;9105;9106;9107;9108;9109;9110;9111;9112;9113;9114;9115;9116;9117;9118;9222;9223;9224;9225;9226;9227;9228;9229;9230;9231;9232;9233;9234;9235;9236;12728;12729;12730;12731;12732;12733;12734;12735;12736;12737;12738;12739;12740;12741;12742;12743;12744;12745;12746;12747;12748;12749;12750;12751;12752;12753;12754;12755;12756;12757;12758;12759;12760;12761;12762;1276…	5353;5400;9114;9222;12735;12803;15827;15835;15837;15983;18065;18950;21912;21973;22785;22893;23059;25023;26897;27368;27382;27525;28232;28239;29317;29355;29407;32654;35584;36896;36915;41339;41348;42290;42292;43491;43538;43540;48244;48281	41;42;43;44;45	250;266;375;382;398
tr|A0A075B7B8|A0A075B7B8_HUMAN	tr|A0A075B7B8|A0A075B7B8_HUMAN	2	1	1	tr|A0A075B7B8|A0A075B7B8_HUMAN Immunoglobulin heavy variable 3/OR16-12 (non-functional) (Fragment) OS=Homo sapiens OX=9606 GN=IGHV3OR16-12 PE=1 SV=1	1	1180700	0	0	0	2761500	0	413	1966;2732	False;True	2049;2050;2846	25362;25363;25364;25365;25366;25367;25368;25369;25370;25371;37648;37649;37650;37651;37652;37653;37654;37655;37656;37657;37658;37659	31500;31501;31502;31503;31504;31505;31506;31507;31508;31509;31510;47184;47185;47186;47187;47188;47189;47190;47191;47192;47193;47194;47195	31507;47186	19	102
tr|A0A087WUI2|A0A087WUI2_HUMAN;sp|P22626-2|ROA2_HUMAN;sp|P22626|ROA2_HUMAN	tr|A0A087WUI2|A0A087WUI2_HUMAN;sp|P22626-2|ROA2_HUMAN;sp|P22626|ROA2_HUMAN	1;1;1	1;1;1	1;1;1	tr|A0A087WUI2|A0A087WUI2_HUMAN Heterogeneous nuclear ribonucleoproteins A2/B1 OS=Homo sapiens OX=9606 GN=HNRNPA2B1 PE=1 SV=1;sp|P22626-2|ROA2_HUMAN Isoform A2 of Heterogeneous nuclear ribonucleoproteins A2/B1 OS=Homo sapiens OX=9606 GN=HNRNPA2B1;sp|P22626|	3	1309200	0	0	0	0	0	276	531	TRUE	556	7818	10036	10036
tr|A0A087WW43|A0A087WW43_HUMAN;sp|Q06033-2|ITIH3_HUMAN;sp|Q06033|ITIH3_HUMAN;tr|E7ET33|E7ET33_HUMAN;CON__Q0V8M9	tr|A0A087WW43|A0A087WW43_HUMAN;sp|Q06033-2|ITIH3_HUMAN;sp|Q06033|ITIH3_HUMAN;tr|E7ET33|E7ET33_HUMAN	7;7;7;6;3	7;7;7;6;3	7;7;7;6;3	tr|A0A087WW43|A0A087WW43_HUMAN Inter-alpha-trypsin inhibitor heavy chain H3 OS=Homo sapiens OX=9606 GN=ITIH3 PE=1 SV=1;sp|Q06033-2|ITIH3_HUMAN Isoform 2 of Inter-alpha-trypsin inhibitor heavy chain H3 OS=Homo sapiens OX=9606 GN=ITIH3;sp|Q06033|ITIH3_HUMAN	5	1401700	0	0	0	5200900	0	363	177;607;706;735;2409;2900;2901	True;True;True;True;True;True;True	184;633;737;768;2509;3022;3023	2807;9767;9768;9769;9770;9771;9772;10998;10999;11000;11001;11002;11003;11004;11005;11006;11007;11398;11399;11400;11401;11402;11403;11404;11405;11406;32974;40442;40443;40444;40445;40446;40447;40448;40449;40450;40451;40452;40453;40454;40455;40456;40457;40458;40459;40460;40461;40462;40463	3660;12568;12569;12570;12571;12572;12573;14020;14021;14022;14023;14024;14025;14026;14027;14028;14029;14508;14509;14510;14511;14512;14513;14514;14515;14516;41229;50538;50539;50540;50541;50542;50543;50544;50545;50546;50547;50548;50549;50550;50551;50552;50553;50554;50555;50556;50557;50558;50559;50560;50561	3660;12570;14025;14512;41229;50541;50558
tr|A0A087WYT0|A0A087WYT0_HUMAN;tr|A0A087WV42|A0A087WV42_HUMAN;tr|A0A087WZY1|A0A087WZY1_HUMAN;tr|A0A087WYF5|A0A087WYF5_HUMAN;tr|A0A0A0MT31|A0A0A0MT31_HUMAN;sp|P02810|PRPC_HUMAN	tr|A0A087WYT0|A0A087WYT0_HUMAN;tr|A0A087WV42|A0A087WV42_HUMAN;tr|A0A087WZY1|A0A087WZY1_HUMAN;tr|A0A087WYF5|A0A087WYF5_HUMAN;tr|A0A0A0MT31|A0A0A0MT31_HUMAN;sp|P02810|PRPC_HUMAN	9;9;9;8;7;7	9;9;9;8;7;7	9;9;9;8;7;7	tr|A0A087WYT0|A0A087WYT0_HUMAN Salivary acidic proline-rich phosphoprotein 1/2 OS=Homo sapiens OX=9606 GN=PRH1 PE=4 SV=1;tr|A0A087WV42|A0A087WV42_HUMAN Salivary acidic proline-rich phosphoprotein 1/2 OS=Homo sapiens OX=9606 GN=PRH1 PE=4 SV=1;tr|A0A087WZY1|	6	1422700	0	0	0	0	0	414	1060;2016;2017;2018;2019;2020;2021;2022;2059	True;True;True;True;True;True;True;True;True	1097;2103;2104;2105;2106;2107;2108;2109;2146	14847;25749;25750;25751;25752;25753;25754;25755;25756;25757;25758;25759;25760;25761;25762;25763;25764;25765;25766;25767;25768;25769;25770;25771;25772;25773;25774;25775;25776;25777;25778;25779;25780;25781;25782;25783;25784;25785;25786;25787;25788;25789;25790;25791;25792;25793;25794;25795;25796;25797;25798;25799;25800;25801;25802;25803;25804;25805;25806;25807;25808;25809;25810;25811;25812;25813;258…	18739;18740;18741;31969;31970;31971;31972;31973;31974;31975;31976;31977;31978;31979;31980;31981;31982;31983;31984;31985;31986;31987;31988;31989;31990;31991;31992;31993;31994;31995;31996;31997;31998;31999;32000;32001;32002;32003;32004;32005;32006;32007;32008;32009;32010;32011;32012;32013;32014;32015;32016;32017;32018;32019;32020;32021;32022;32023;32024;32025;32026;32027;32028;32029;32030;32031;320…	18740;31969;31975;32022;32028;32076;32077;32080;32602
tr|A0A087X0S5|A0A087X0S5_HUMAN;sp|P12109|CO6A1_HUMAN	tr|A0A087X0S5|A0A087X0S5_HUMAN;sp|P12109|CO6A1_HUMAN	1;1	1;1	1;1	tr|A0A087X0S5|A0A087X0S5_HUMAN Collagen alpha-1(VI) chain OS=Homo sapiens OX=9606 GN=COL6A1 PE=1 SV=1;sp|P12109|CO6A1_HUMAN Collagen alpha-1(VI) chain OS=Homo sapiens OX=9606 GN=COL6A1 PE=1 SV=3	2	1432300	0	0	0	0	0	244	2763	TRUE	2877	38513	48288	48288
tr|A0A096LPE2|A0A096LPE2_HUMAN;tr|A0A3B3ISW8|A0A3B3ISW8_HUMAN;tr|E9PR14|E9PR14_HUMAN;sp|P0DJI9-2|SAA2_HUMAN;tr|G3V1D9|G3V1D9_HUMAN;sp|P0DJI9|SAA2_HUMAN;sp|P35542|SAA4_HUMAN	tr|A0A096LPE2|A0A096LPE2_HUMAN;tr|A0A3B3ISW8|A0A3B3ISW8_HUMAN;tr|E9PR14|E9PR14_HUMAN;sp|P0DJI9-2|SAA2_HUMAN;tr|G3V1D9|G3V1D9_HUMAN;sp|P0DJI9|SAA2_HUMAN	3;2;2;2;2;2;1	1;0;0;0;0;0;1	1;0;0;0;0;0;1	tr|A0A096LPE2|A0A096LPE2_HUMAN SAA2-SAA4 readthrough OS=Homo sapiens OX=9606 GN=SAA2-SAA4 PE=4 SV=1;tr|A0A3B3ISW8|A0A3B3ISW8_HUMAN Serum amyloid A protein OS=Homo sapiens OX=9606 GN=SAA1 PE=1 SV=1;tr|E9PR14|E9PR14_HUMAN Serum amyloid A protein OS=Homo sapi	7	1456600	0	0	0	0	0	415	292;547;2247	True;False;False	303;573;2339	4675;4676;4677;4678;4679;4680;4681;4682;4683;4684;4685;4686;4687;4688;4689;4690;4691;7959;7960;7961;7962;7963;7964;7965;7966;7967;7968;7969;7970;30008;30009;30010;30011;30012;30013;30014;30015;30016;30017;30018;30019;30020;30021;30022;30023;30024;30025;30026;30027;30028;30029;30030;30031;30032;30033;30034	6064;6065;6066;6067;6068;6069;6070;6071;6072;6073;6074;6075;6076;6077;6078;6079;6080;10205;10206;10207;10208;10209;10210;10211;10212;10213;10214;10215;10216;37555;37556;37557;37558;37559;37560;37561;37562;37563;37564;37565;37566;37567;37568;37569;37570;37571;37572;37573;37574;37575;37576;37577;37578;37579;37580;37581	6076;10214;37577	171	121
tr|A0A0A0MS08|A0A0A0MS08_HUMAN;sp|P01857|IGHG1_HUMAN;tr|A0A0A0MS07|A0A0A0MS07_HUMAN	tr|A0A0A0MS08|A0A0A0MS08_HUMAN;sp|P01857|IGHG1_HUMAN;tr|A0A0A0MS07|A0A0A0MS07_HUMAN	30;30;25	30;30;25	16;16;14	tr|A0A0A0MS08|A0A0A0MS08_HUMAN Immunoglobulin heavy constant gamma 1 (Fragment) OS=Homo sapiens OX=9606 GN=IGHG1 PE=1 SV=1;sp|P01857|IGHG1_HUMAN Immunoglobulin heavy constant gamma 1 OS=Homo sapiens OX=9606 GN=IGHG1 PE=1 SV=1;tr|A0A0A0MS07|A0A0A0MS07_HUMAN	3	1597600	1506300	0	0	3684000000	0	113	173;370;503;673;674;675;837;956;957;1039;1040;1049;1050;1769;1949;2201;2381;2408;2538;2539;2605;2606;2652;2653;2654;2884;2947;2948;2949;2973	True;True;True;True;True;True;True;True;True;True;True;True;True;True;True;True;True;True;True;True;True;True;True;True;True;True;True;True;True;True	180;381;525;526;701;702;703;873;993;994;1076;1077;1086;1087;1833;2031;2293;2480;2508;2640;2641;2712;2713;2761;2762;2763;3006;3070;3071;3072;3096	2768;2769;2770;2771;2772;2773;2774;2775;2776;2777;2778;2779;2780;2781;2782;2783;2784;2785;2786;2787;2788;2789;2790;2791;5516;7139;7140;7141;7142;7143;7144;7145;7146;7147;7148;7149;7150;7151;7152;7153;7154;7155;7156;7157;7158;7159;10418;10419;10420;10421;10422;10423;10424;10425;10426;10427;10428;10429;10430;10431;10432;10433;10434;10435;10436;10437;10438;10439;10440;10441;10442;10443;10444;10445;1…	3590;3591;3592;3593;3594;3595;3596;3597;3598;3599;3600;3601;3602;3603;3604;3605;3606;3607;3608;3609;3610;3611;3612;3613;3614;3615;3616;3617;3618;3619;3620;3621;3622;3623;3624;3625;3626;3627;3628;3629;3630;3631;3632;3633;3634;3635;3636;3637;3638;3639;3640;3641;3642;3643;3644;7160;9158;9159;9160;9161;9162;9163;9164;9165;9166;9167;9168;9169;9170;9171;9172;9173;9174;9175;9176;9177;9178;9179;9180;9181…	3623;7160;9181;13295;13383;13589;16137;17723;17728;18545;18586;18675;18681;27617;31336;37164;40728;41168;42922;42943;43678;44034;44762;45233;45245;50257;51089;51161;51168;51584	75	135
tr|A0A0A0MSV6|A0A0A0MSV6_HUMAN;tr|D6R934|D6R934_HUMAN;sp|P02746|C1QB_HUMAN	tr|A0A0A0MSV6|A0A0A0MSV6_HUMAN;tr|D6R934|D6R934_HUMAN;sp|P02746|C1QB_HUMAN	5;5;5	5;5;5	5;5;5	tr|A0A0A0MSV6|A0A0A0MSV6_HUMAN Complement C1q subcomponent subunit B (Fragment) OS=Homo sapiens OX=9606 GN=C1QB PE=1 SV=6;tr|D6R934|D6R934_HUMAN Complement C1q subcomponent subunit B OS=Homo sapiens OX=9606 GN=C1QB PE=1 SV=1;sp|P02746|C1QB_HUMAN Complement	3	1708500	1145500	2405400	1720000	3912500	0	134	474;775;1520;2845;2953	True;True;True;True;True	494;808;1579;2965;3076	6583;6584;6585;6586;6587;11798;11799;11800;19932;19933;19934;19935;19936;19937;19938;19939;19940;19941;39534;39535;39536;39537;39538;39539;39540;39541;39542;39543;39544;39545;39546;39547;39548;39549;39550;39551;39552;39553;39554;39555;39556;39557;39558;39559;39560;41038;41039;41040	8389;8390;8391;8392;8393;14967;14968;14969;24820;24821;24822;24823;24824;24825;24826;24827;24828;24829;49483;49484;49485;49486;49487;49488;49489;49490;49491;49492;49493;49494;49495;49496;49497;49498;49499;49500;49501;49502;49503;49504;49505;49506;49507;49508;49509;51209;51210;51211	8392;14969;24825;49505;51211
tr|A0A0A0MTI9|A0A0A0MTI9_HUMAN;tr|H7C4J1|H7C4J1_HUMAN;sp|Q9C0K3|ARP3C_HUMAN;tr|C9IZN3|C9IZN3_HUMAN;sp|Q9P1U1-2|ARP3B_HUMAN;sp|Q9P1U1-3|ARP3B_HUMAN;tr|B4DXW1|B4DXW1_HUMAN;sp|Q9P1U1|ARP3B_HUMAN;sp|P61158|ARP3_HUMAN	tr|A0A0A0MTI9|A0A0A0MTI9_HUMAN;tr|H7C4J1|H7C4J1_HUMAN;sp|Q9C0K3|ARP3C_HUMAN;tr|C9IZN3|C9IZN3_HUMAN;sp|Q9P1U1-2|ARP3B_HUMAN;sp|Q9P1U1-3|ARP3B_HUMAN;tr|B4DXW1|B4DXW1_HUMAN;sp|Q9P1U1|ARP3B_HUMAN;sp|P61158|ARP3_HUMAN	1;1;1;1;1;1;1;1;1	1;1;1;1;1;1;1;1;1	1;1;1;1;1;1;1;1;1	tr|A0A0A0MTI9|A0A0A0MTI9_HUMAN Actin-related protein 3C OS=Homo sapiens OX=9606 GN=ACTR3C PE=3 SV=1;tr|H7C4J1|H7C4J1_HUMAN Actin-related protein 3C (Fragment) OS=Homo sapiens OX=9606 GN=ACTR3C PE=3 SV=1;sp|Q9C0K3|ARP3C_HUMAN Actin-related protein 3C OS=Hom	9	1739400	1504700	0	2237700	0	0	334	417	TRUE	430	5958	7693	7693
tr|A0A0B4J1R6|A0A0B4J1R6_HUMAN;sp|P29401|TKT_HUMAN;sp|P29401-2|TKT_HUMAN;tr|E9PFF2|E9PFF2_HUMAN	tr|A0A0B4J1R6|A0A0B4J1R6_HUMAN;sp|P29401|TKT_HUMAN;sp|P29401-2|TKT_HUMAN	8;8;8;2	8;8;8;2	8;8;8;2	tr|A0A0B4J1R6|A0A0B4J1R6_HUMAN Transketolase OS=Homo sapiens OX=9606 GN=TKT PE=1 SV=1;sp|P29401|TKT_HUMAN Transketolase OS=Homo sapiens OX=9606 GN=TKT PE=1 SV=3;sp|P29401-2|TKT_HUMAN Isoform 2 of Transketolase OS=Homo sapiens OX=9606 GN=TKT	4	2104000	4542000	0	0	0	6982500	292	367;1249;1503;2295;2296;2667;2805;2806	True;True;True;True;True;True;True;True	378;1294;1562;2390;2391;2777;2922;2923	5499;16985;16986;16987;16988;19826;31053;31054;31055;36693;36694;39252;39253;39254;39255	7143;21273;21274;21275;21276;21277;24705;38920;38921;38922;45980;45981;49183;49184;49185;49186	7143;21274;24705;38920;38922;45981;49184;49186
tr|A0A0C4DG67|A0A0C4DG67_HUMAN;sp|A8MUH7-2|PDZ1P_HUMAN;sp|A8MUH7|PDZ1P_HUMAN;sp|Q5T2W1|NHRF3_HUMAN	tr|A0A0C4DG67|A0A0C4DG67_HUMAN;sp|A8MUH7-2|PDZ1P_HUMAN;sp|A8MUH7|PDZ1P_HUMAN;sp|Q5T2W1|NHRF3_HUMAN	1;1;1;1	1;1;1;1	1;1;1;1	tr|A0A0C4DG67|A0A0C4DG67_HUMAN Na(+)/H(+) exchange regulatory cofactor NHE-RF3 (Fragment) OS=Homo sapiens OX=9606 GN=PDZK1 PE=1 SV=1;sp|A8MUH7-2|PDZ1P_HUMAN Isoform 2 of Putative PDZ domain-containing protein PDZK1P1 OS=Homo sapiens OX=9606 GN=PDZK1P1;sp|A	4	2363500	2742900	0	0	0	0	45	1391	TRUE	1443	18200	22674	22674	21;22	160;170
tr|A0A0C4DGN4|A0A0C4DGN4_HUMAN;sp|Q96DA0|ZG16B_HUMAN;tr|I3L1H9|I3L1H9_HUMAN;tr|I3L3X0|I3L3X0_HUMAN	tr|A0A0C4DGN4|A0A0C4DGN4_HUMAN;sp|Q96DA0|ZG16B_HUMAN	5;5;2;2	5;5;2;2	5;5;2;2	tr|A0A0C4DGN4|A0A0C4DGN4_HUMAN Zymogen granule protein 16 homolog B OS=Homo sapiens OX=9606 GN=ZG16B PE=1 SV=1;sp|Q96DA0|ZG16B_HUMAN Zymogen granule protein 16 homolog B OS=Homo sapiens OX=9606 GN=ZG16B PE=1 SV=3	4	2366200	0	0	0	0	0	391	1500;1533;2764;2890;3006	True;True;True;True;True	1559;1592;2878;3012;3130	19802;19803;20045;20046;20047;20048;38514;40281;40282;40283;41689;41690;41691;41692;41693;41694;41695;41696	24681;24682;24939;24940;24941;24942;48289;50353;50354;50355;51966;51967;51968;51969;51970;51971;51972;51973;51974;51975	24681;24941;48289;50355;51972
tr|A0A0D9SEI8|A0A0D9SEI8_HUMAN;sp|P16989-2|YBOX3_HUMAN;sp|P67809|YBOX1_HUMAN;sp|P16989-3|YBOX3_HUMAN;sp|Q9Y2T7|YBOX2_HUMAN;sp|P16989|YBOX3_HUMAN;tr|H0Y449|H0Y449_HUMAN	tr|A0A0D9SEI8|A0A0D9SEI8_HUMAN;sp|P16989-2|YBOX3_HUMAN;sp|P67809|YBOX1_HUMAN;sp|P16989-3|YBOX3_HUMAN;sp|Q9Y2T7|YBOX2_HUMAN;sp|P16989|YBOX3_HUMAN;tr|H0Y449|H0Y449_HUMAN	1;1;1;1;1;1;1	1;1;1;1;1;1;1	1;1;1;1;1;1;1	tr|A0A0D9SEI8|A0A0D9SEI8_HUMAN Y-box-binding protein 3 (Fragment) OS=Homo sapiens OX=9606 GN=YBX3 PE=1 SV=1;sp|P16989-2|YBOX3_HUMAN Isoform 2 of Y-box-binding protein 3 OS=Homo sapiens OX=9606 GN=YBX3;sp|P67809|YBOX1_HUMAN Y-box-binding protein 1 OS=Homo s	7	2466600	0	0	0	0	0	257	2415	TRUE	2515	32989	41245	41245
REV__tr|A0A0D9SET1|A0A0D9SET1_HUMAN;REV__tr|G3V1M9|G3V1M9_HUMAN;REV__sp|P04280|PRP1_HUMAN;REV__tr|G3V1R1|G3V1R1_HUMAN;REV__tr|A0A4W8X8U3|A0A4W8X8U3_HUMAN;REV__tr|A0A0G2JQ42|A0A0G2JQ42_HUMAN;REV__tr|A0A0G2JRP6|A0A0G2JRP6_HUMAN;REV__tr|A0A0G2JMN8|A0A0G2JMN8_HUMAN;REV__tr|A0A0G2JM13|A0A0G2JM13_HUMAN;REV__sp|P02812|PRB2_HUMAN;REV__tr|A0A0G2JR74|A0A0G2JR74_HUMAN;REV__tr|E7EXA8|E7EXA8_HUMAN;REV__tr|E9P…	REV__tr|A0A0D9SET1|A0A0D9SET1_HUMAN;REV__tr|G3V1M9|G3V1M9_HUMAN;REV__sp|P04280|PRP1_HUMAN;REV__tr|G3V1R1|G3V1R1_HUMAN;REV__tr|A0A4W8X8U3|A0A4W8X8U3_HUMAN;REV__tr|A0A0G2JQ42|A0A0G2JQ42_HUMAN;REV__tr|A0A0G2JRP6|A0A0G2JRP6_HUMAN;REV__tr|A0A0G2JMN8|A0A0G2JMN8_HUMAN;REV__tr|A0A0G2JM13|A0A0G2JM13_HUMAN;REV__sp|P02812|PRB2_HUMAN;REV__tr|A0A0G2JR74|A0A0G2JR74_HUMAN	5;5;5;4;4;3;3;3;3;3;3;1;1;1	5;5;5;4;4;3;3;3;3;3;3;1;1;1	5;5;5;4;4;3;3;3;3;3;3;1;1;1	tr|A0A0D9SET1|A0A0D9SET1_HUMAN Basic salivary proline-rich protein 1 OS=Homo sapiens OX=9606 GN=PRB1 PE=1 SV=1;tr|G3V1M9|G3V1M9_HUMAN Basic salivary proline-rich protein 1 OS=Homo sapiens OX=9606 GN=PRB1 PE=1 SV=2;sp|P04280|PRP1_HUMAN Basic salivary prolin	14	2696600	6487100	0	3251000	0	4942000	23	2001;2002;2003;2004;2005	True;True;True;True;True	2088;2089;2090;2091;2092	25698;25699;25700;25701;25702;25703;25704;25705;25706;25707;25708;25709;25710;25711	31910;31911;31912;31913;31914;31915;31916;31917;31918;31919;31920;31921;31922;31923;31924;31925;31926;31927;31928;31929;31930	31910;31915;31918;31920;31930
tr|A0A0G2JMB2|A0A0G2JMB2_HUMAN	tr|A0A0G2JMB2|A0A0G2JMB2_HUMAN	22	5	1	tr|A0A0G2JMB2|A0A0G2JMB2_HUMAN Immunoglobulin heavy constant alpha 2 (Fragment) OS=Homo sapiens OX=9606 GN=IGHA2 PE=1 SV=1	1	2763400	0	3671500	0	21039000	0	416	352;353;436;519;625;926;955;1172;1382;1469;1738;1873;1996;2045;2195;2266;2267;2544;2693;2971;3050;3051	True;True;True;False;False;False;False;True;False;False;False;True;False;False;False;False;False;False;False;False;False;False	363;364;451;544;652;962;963;992;1215;1433;1434;1526;1801;1953;2083;2132;2287;2358;2359;2646;2805;3094;3174;3175	5242;5243;5244;5245;5246;5247;5248;5249;5250;5251;5252;5253;5254;5255;6244;6245;6246;6247;6248;6249;6250;6251;6252;6253;6254;6255;6256;6257;6258;6259;6260;6261;6262;6263;6264;6265;6266;6267;6268;6269;6270;6271;6272;6273;6274;7707;9904;13744;13745;13746;13747;13748;13749;13750;13751;13752;13753;13754;13755;13756;13757;13758;13759;13760;13761;13762;13763;13764;13765;13766;13767;13768;13769;14014;16…	6752;6753;6754;6755;6756;6757;6758;6759;6760;6761;6762;6763;6764;6765;6766;8005;8006;8007;8008;8009;8010;8011;8012;8013;8014;8015;8016;8017;8018;8019;8020;8021;8022;8023;8024;8025;8026;8027;8028;8029;8030;8031;8032;8033;8034;8035;8036;8037;9909;12717;17426;17427;17428;17429;17430;17431;17432;17433;17434;17435;17436;17437;17438;17439;17440;17441;17442;17443;17444;17445;17446;17447;17448;17449;1745…	6762;6766;8027;9909;12717;17433;17717;20638;22580;24193;27420;30552;31898;32345;36926;37878;37951;43189;46586;51579;52817;52829	78	301
tr|A0A0G2JPA8|A0A0G2JPA8_HUMAN;sp|P08697-2|A2AP_HUMAN;sp|P08697|A2AP_HUMAN;tr|C9JMH6|C9JMH6_HUMAN;tr|A0A0J9YY65|A0A0J9YY65_HUMAN;CON__P28800;tr|C9JPV4|C9JPV4_HUMAN;tr|A0A0J9YWQ3|A0A0J9YWQ3_HUMAN	tr|A0A0G2JPA8|A0A0G2JPA8_HUMAN;sp|P08697-2|A2AP_HUMAN;sp|P08697|A2AP_HUMAN	9;9;9;4;4;2;1;1	9;9;9;4;4;2;1;1	9;9;9;4;4;2;1;1	tr|A0A0G2JPA8|A0A0G2JPA8_HUMAN Alpha-2-antiplasmin OS=Homo sapiens OX=9606 GN=SERPINF2 PE=1 SV=1;sp|P08697-2|A2AP_HUMAN Isoform 2 of Alpha-2-antiplasmin OS=Homo sapiens OX=9606 GN=SERPINF2;sp|P08697|A2AP_HUMAN Alpha-2-antiplasmin OS=Homo sapiens OX=9606 GN	8	2893600	5264300	0	0	5289800	0	221	640;922;950;951;1140;1489;1701;1841;1842	True;True;True;True;True;True;True;True;True	667;958;987;988;1180;1181;1547;1763;1917;1918	10016;10017;13737;13987;13988;13989;13990;13991;13992;13993;13994;13995;13996;15950;15951;15952;15953;15954;15955;15956;15957;15958;15959;19601;19602;19603;19604;19605;19606;19607;19608;19609;19610;21790;21791;21792;21793;24028;24029;24030	12840;12841;17419;17688;17689;17690;17691;17692;17693;17694;17695;17696;17697;20100;20101;20102;20103;20104;20105;20106;20107;20108;20109;24352;24353;24354;24355;24356;24357;24358;24359;24360;24361;26928;26929;26930;26931;29821;29822;29823	12840;17419;17688;17697;20105;24353;26929;29821;29823	134	281
tr|A0A0J9YVV8|A0A0J9YVV8_HUMAN;sp|P27816-7|MAP4_HUMAN;tr|A0A0J9YW37|A0A0J9YW37_HUMAN;tr|H7C456|H7C456_HUMAN;sp|P27816-5|MAP4_HUMAN;sp|P27816-2|MAP4_HUMAN;sp|P27816-6|MAP4_HUMAN;sp|P27816|MAP4_HUMAN;tr|E7EVA0|E7EVA0_HUMAN	tr|A0A0J9YVV8|A0A0J9YVV8_HUMAN;sp|P27816-7|MAP4_HUMAN;tr|A0A0J9YW37|A0A0J9YW37_HUMAN;tr|H7C456|H7C456_HUMAN;sp|P27816-5|MAP4_HUMAN;sp|P27816-2|MAP4_HUMAN;sp|P27816-6|MAP4_HUMAN;sp|P27816|MAP4_HUMAN;tr|E7EVA0|E7EVA0_HUMAN	1;1;1;1;1;1;1;1;1	1;1;1;1;1;1;1;1;1	1;1;1;1;1;1;1;1;1	tr|A0A0J9YVV8|A0A0J9YVV8_HUMAN Microtubule-associated protein 4 (Fragment) OS=Homo sapiens OX=9606 GN=MAP4 PE=1 SV=1;sp|P27816-7|MAP4_HUMAN Isoform 7 of Microtubule-associated protein 4 OS=Homo sapiens OX=9606 GN=MAP4;tr|A0A0J9YW37|A0A0J9YW37_HUMAN Microtu	9	3019000	3433500	0	0	0	0	289	377	TRUE	388	5603;5604	7252;7253	7252
tr|A0A0J9YXF8|A0A0J9YXF8_HUMAN;sp|Q16378|PROL4_HUMAN;tr|A0A087WY73|A0A087WY73_HUMAN	tr|A0A0J9YXF8|A0A0J9YXF8_HUMAN;sp|Q16378|PROL4_HUMAN;tr|A0A087WY73|A0A087WY73_HUMAN	2;2;1	2;2;1	2;2;1	tr|A0A0J9YXF8|A0A0J9YXF8_HUMAN Proline-rich protein 4 OS=Homo sapiens OX=9606 GN=PRR4 PE=1 SV=1;sp|Q16378|PROL4_HUMAN Proline-rich protein 4 OS=Homo sapiens OX=9606 GN=PRR4 PE=1 SV=3;tr|A0A087WY73|A0A087WY73_HUMAN Uncharacterized protein (Fragment) OS=Homo	3	3173800	0	0	3283800	0	3131700	375	845;1133	True;True	881;1173	12792;15598	16209;19643	16209;19643
tr|A0A0J9YY99|A0A0J9YY99_HUMAN;sp|P0DP03|HVC05_HUMAN;sp|P01768|HV330_HUMAN	tr|A0A0J9YY99|A0A0J9YY99_HUMAN;sp|P0DP03|HVC05_HUMAN;sp|P01768|HV330_HUMAN	5;4;4	5;4;4	1;0;0	tr|A0A0J9YY99|A0A0J9YY99_HUMAN Ig-like domain-containing protein (Fragment) OS=Homo sapiens OX=9606 PE=1 SV=1;sp|P0DP03|HVC05_HUMAN Immunoglobulin heavy variable 3-30-5 OS=Homo sapiens OX=9606 GN=IGHV3-30-5 PE=3 SV=1;sp|P01768|HV330_HUMAN Immunoglobulin he	3	3462900	2694500	0	3473900	2132700	0	417	59;999;1058;1717;1966	True;True;True;True;True	61;1036;1095;1779;2049;2050	1140;1141;1142;1143;1144;1145;1146;1147;14408;14409;14410;14411;14412;14413;14414;14415;14416;14417;14418;14419;14420;14421;14422;14842;21930;21931;21932;21933;21934;21935;21936;21937;25362;25363;25364;25365;25366;25367;25368;25369;25370;25371	1570;1571;1572;1573;1574;1575;1576;1577;18185;18186;18187;18188;18189;18190;18191;18192;18193;18194;18195;18196;18197;18198;18199;18732;27081;27082;27083;27084;27085;27086;27087;27088;31500;31501;31502;31503;31504;31505;31506;31507;31508;31509;31510	1573;18196;18732;27086;31507	19	102
tr|A0A182DWH8|A0A182DWH8_HUMAN;tr|A0A182DWH7|A0A182DWH7_HUMAN;sp|P49908|SEPP1_HUMAN	tr|A0A182DWH8|A0A182DWH8_HUMAN;tr|A0A182DWH7|A0A182DWH7_HUMAN;sp|P49908|SEPP1_HUMAN	1;1;1	1;1;1	1;1;1	tr|A0A182DWH8|A0A182DWH8_HUMAN Selenoprotein P (Fragment) OS=Homo sapiens OX=9606 GN=SELENOP PE=1 SV=1;tr|A0A182DWH7|A0A182DWH7_HUMAN Selenoprotein P (Fragment) OS=Homo sapiens OX=9606 GN=SELENOP PE=1 SV=1;sp|P49908|SEPP1_HUMAN Selenoprotein P OS=Homo sapi	3	3498600	0	0	0	1295400	0	318	1802	TRUE	1868	23454;23455;23456;23457;23458;23459;23460;23461;23462;23463;23464	29169;29170;29171;29172;29173;29174;29175;29176;29177;29178;29179;29180	29173
tr|A0A1B0GV01|A0A1B0GV01_HUMAN;tr|F8W787|F8W787_HUMAN;tr|F8WD96|F8WD96_HUMAN;tr|C9JH19|C9JH19_HUMAN;tr|A0A1B0GW44|A0A1B0GW44_HUMAN;tr|A0A1B0GVP3|A0A1B0GVP3_HUMAN;tr|A0A1B0GV23|A0A1B0GV23_HUMAN;tr|A0A1B0GVD5|A0A1B0GVD5_HUMAN;tr|A0A1B0GWE8|A0A1B0GWE8_HUMAN;sp|P07339|CATD_HUMAN;tr|A0A1B0GU92|A0A1B0GU92_HUMAN;tr|A0A1B0GU03|A0A1B0GU03_HUMAN	tr|A0A1B0GV01|A0A1B0GV01_HUMAN;tr|F8W787|F8W787_HUMAN;tr|F8WD96|F8WD96_HUMAN;tr|C9JH19|C9JH19_HUMAN;tr|A0A1B0GW44|A0A1B0GW44_HUMAN;tr|A0A1B0GVP3|A0A1B0GVP3_HUMAN;tr|A0A1B0GV23|A0A1B0GV23_HUMAN;tr|A0A1B0GVD5|A0A1B0GVD5_HUMAN;tr|A0A1B0GWE8|A0A1B0GWE8_HUMAN;sp|P07339|CATD_HUMAN;tr|A0A1B0GU92|A0A1B0GU92_HUMAN;tr|A0A1B0GU03|A0A1B0GU03_HUMAN	1;1;1;1;1;1;1;1;1;1;1;1	1;1;1;1;1;1;1;1;1;1;1;1	1;1;1;1;1;1;1;1;1;1;1;1	tr|A0A1B0GV01|A0A1B0GV01_HUMAN Cathepsin D (Fragment) OS=Homo sapiens OX=9606 GN=CTSD PE=1 SV=1;tr|F8W787|F8W787_HUMAN Cathepsin D (Fragment) OS=Homo sapiens OX=9606 GN=CTSD PE=1 SV=1;tr|F8WD96|F8WD96_HUMAN Cathepsin D OS=Homo sapiens OX=9606 GN=CTSD PE=1	12	3527100	0	0	0	0	0	204	1608	TRUE	1668	20822;20823	25828;25829	25829
tr|A0A2Q2TTZ9|A0A2Q2TTZ9_HUMAN;sp|P01594|KV133_HUMAN;sp|P01593|KVD33_HUMAN	tr|A0A2Q2TTZ9|A0A2Q2TTZ9_HUMAN;sp|P01594|KV133_HUMAN;sp|P01593|KVD33_HUMAN	2;1;1	2;1;1	2;1;1	tr|A0A2Q2TTZ9|A0A2Q2TTZ9_HUMAN Immunoglobulin kappa variable 1-33 OS=Homo sapiens OX=9606 GN=IGKV1D-33 PE=1 SV=1;sp|P01594|KV133_HUMAN Immunoglobulin kappa variable 1-33 OS=Homo sapiens OX=9606 GN=IGKV1-33 PE=1 SV=2;sp|P01593|KVD33_HUMAN Immunoglobulin kap	3	3818000	3220800	5308900	0	4931900	0	418	415;1631	True;True	426;427;428;1691	5928;5929;5930;5931;5932;5933;5934;5935;5936;5937;5938;5939;5940;5941;5942;5943;5944;5945;5946;5947;5948;5949;5950;5951;21134;21135;21136;21137;21138;21139;21140;21141;21142;21143;21144;21145;21146;21147;21148;21149;21150;21151;21152;21153;21154;21155;21156;21157	7660;7661;7662;7663;7664;7665;7666;7667;7668;7669;7670;7671;7672;7673;7674;7675;7676;7677;7678;7679;7680;7681;7682;7683;7684;7685;7686;26195;26196;26197;26198;26199;26200;26201;26202;26203;26204;26205;26206;26207;26208;26209;26210;26211;26212;26213;26214;26215;26216;26217;26218	7665;26208	172	4
tr|A0A3B3ISJ1|A0A3B3ISJ1_HUMAN;sp|P07225|PROS_HUMAN;tr|A0A0S2Z4L3|A0A0S2Z4L3_HUMAN;tr|G5E9F8|G5E9F8_HUMAN;tr|A0A3B3IRK9|A0A3B3IRK9_HUMAN;tr|A0A3B3IUA6|A0A3B3IUA6_HUMAN	tr|A0A3B3ISJ1|A0A3B3ISJ1_HUMAN;sp|P07225|PROS_HUMAN;tr|A0A0S2Z4L3|A0A0S2Z4L3_HUMAN;tr|G5E9F8|G5E9F8_HUMAN;tr|A0A3B3IRK9|A0A3B3IRK9_HUMAN	11;11;11;10;8;2	11;11;11;10;8;2	11;11;11;10;8;2	tr|A0A3B3ISJ1|A0A3B3ISJ1_HUMAN Vitamin K-dependent protein S OS=Homo sapiens OX=9606 GN=PROS1 PE=1 SV=1;sp|P07225|PROS_HUMAN Vitamin K-dependent protein S OS=Homo sapiens OX=9606 GN=PROS1 PE=1 SV=1;tr|A0A0S2Z4L3|A0A0S2Z4L3_HUMAN Protein S isoform 2 (Fragme	6	3885500	2636900	3332600	2583200	4406100	4330700	202	513;1286;1445;1889;1890;1926;2206;2207;2251;2370;2965	True;True;True;True;True;True;True;True;True;True;True	537;1335;1501;1969;1970;2007;2298;2299;2343;2469;3088	7291;17295;17296;17297;17298;17299;17300;17301;17302;18705;18706;18707;24720;24721;24722;24723;24977;24978;24979;24980;24981;24982;24983;24984;24985;24986;24987;24988;24989;24990;24991;24992;24993;29748;29749;29750;29751;29752;29753;29754;29755;29756;30045;30046;30047;30048;30049;30050;32496;32497;32498;32499;32500;32501;32502;32503;32504;32505;32506;32507;32508;41309;41310;41311;41312;41313;41314	9323;21651;21652;21653;21654;21655;21656;21657;21658;23286;23287;23288;30735;30736;30737;30738;31039;31040;31041;31042;31043;31044;31045;31046;31047;31048;31049;31050;31051;31052;31053;31054;31055;31056;31057;37287;37288;37289;37290;37291;37292;37293;37294;37295;37592;37593;37594;37595;37596;37597;40623;40624;40625;40626;40627;40628;40629;40630;40631;40632;40633;40634;40635;40636;51551;51552;5155…	9323;21654;23288;30736;30738;31045;37294;37295;37592;40627;51551
tr|A0A3B3ISR2|A0A3B3ISR2_HUMAN;tr|B4DPQ0|B4DPQ0_HUMAN;sp|P00736|C1R_HUMAN;tr|F5H2D0|F5H2D0_HUMAN;tr|F5H1V0|F5H1V0_HUMAN;tr|F5H6Y3|F5H6Y3_HUMAN;tr|F5H3N3|F5H3N3_HUMAN;tr|A0A3B3ITU4|A0A3B3ITU4_HUMAN;tr|F5H1N6|F5H1N6_HUMAN;tr|F5GWL0|F5GWL0_HUMAN;tr|F5H3A3|F5H3A3_HUMAN	tr|A0A3B3ISR2|A0A3B3ISR2_HUMAN;tr|B4DPQ0|B4DPQ0_HUMAN;sp|P00736|C1R_HUMAN;tr|F5H2D0|F5H2D0_HUMAN	13;13;12;11;5;5;4;4;1;1;1	13;13;12;11;5;5;4;4;1;1;1	13;13;12;11;5;5;4;4;1;1;1	tr|A0A3B3ISR2|A0A3B3ISR2_HUMAN Complement C1r subcomponent OS=Homo sapiens OX=9606 GN=C1R PE=1 SV=1;tr|B4DPQ0|B4DPQ0_HUMAN Complement C1r subcomponent OS=Homo sapiens OX=9606 GN=C1R PE=1 SV=1;sp|P00736|C1R_HUMAN Complement C1r subcomponent OS=Homo sapiens	11	3935800	4985300	11792000	0	23520000	4301600	419	767;768;822;945;1151;1526;1682;1776;1829;2032;2099;2566;2816	True;True;True;True;True;True;True;True;True;True;True;True;True	800;801;856;982;1192;1585;1744;1840;1901;2119;2186;2669;2933	11701;11702;11703;11704;11705;12477;12478;12479;12480;12481;12482;13941;13942;13943;13944;13945;13946;13947;13948;13949;13950;16040;16041;16042;16043;16044;16045;16046;16047;16048;16049;16050;16051;16052;20017;20018;20019;20020;20021;20022;20023;20024;20025;20026;20027;20028;20029;20030;20031;20032;21637;21638;21639;21640;21641;21642;22739;22740;22741;22742;22743;22744;22745;22746;22747;22748;227…	14838;14839;14840;14841;14842;15845;15846;15847;15848;15849;15850;17641;17642;17643;17644;17645;17646;17647;17648;17649;17650;20193;20194;20195;20196;20197;20198;20199;20200;20201;20202;20203;20204;20205;20206;24910;24911;24912;24913;24914;24915;24916;24917;24918;24919;24920;24921;24922;24923;24924;24925;24926;26759;26760;26761;26762;26763;26764;28259;28260;28261;28262;28263;28264;28265;28266;282…	14838;14841;15846;17650;20193;24911;26759;28268;29512;32169;33462;43368;49292
REV__tr|A0A494BWY4|A0A494BWY4_HUMAN;REV__sp|Q6IEE7|T132E_HUMAN	REV__tr|A0A494BWY4|A0A494BWY4_HUMAN;REV__sp|Q6IEE7|T132E_HUMAN	1;1	1;1	1;1	tr|A0A494BWY4|A0A494BWY4_HUMAN Transmembrane protein 132E OS=Homo sapiens OX=9606 GN=TMEM132E PE=1 SV=1;sp|Q6IEE7|T132E_HUMAN Transmembrane protein 132E OS=Homo sapiens OX=9606 GN=TMEM132E PE=1 SV=2	2	4021200	4733300	5464800	5504900	0	8121900	24	1517	TRUE	1576	19916;19917;19918;19919;19920;19921;19922;19923	24803;24804;24805;24806;24807;24808;24809;24810;24811	24804
tr|A0A4W8ZXM2|A0A4W8ZXM2_HUMAN;sp|A0A0B4J1Y9|HV372_HUMAN	tr|A0A4W8ZXM2|A0A4W8ZXM2_HUMAN;sp|A0A0B4J1Y9|HV372_HUMAN	4;3	3;2	1;1	tr|A0A4W8ZXM2|A0A4W8ZXM2_HUMAN Immunoglobulin heavy variable 3-72 OS=Homo sapiens OX=9606 GN=IGHV3-72 PE=1 SV=1;sp|A0A0B4J1Y9|HV372_HUMAN Immunoglobulin heavy variable 3-72 OS=Homo sapiens OX=9606 GN=IGHV3-72 PE=3 SV=1	2	4059000	0	0	5187200	37283000	0	420	733;1002;1058;2477	True;True;False;True	766;1039;1095;2579	11277;11278;11279;11280;11281;11282;11283;11284;11285;11286;11287;11288;11289;11290;11291;11292;11293;11294;11295;11296;11297;11298;11299;11300;11301;11302;11303;11304;11305;11306;11307;11308;11309;11310;11311;11312;11313;11314;11315;11316;11317;11318;11319;11320;11321;11322;11323;11324;11325;11326;11327;11328;11329;11330;11331;11332;11333;11334;11335;11336;11337;11338;11339;11340;11341;11342;113…	14368;14369;14370;14371;14372;14373;14374;14375;14376;14377;14378;14379;14380;14381;14382;14383;14384;14385;14386;14387;14388;14389;14390;14391;14392;14393;14394;14395;14396;14397;14398;14399;14400;14401;14402;14403;14404;14405;14406;14407;14408;14409;14410;14411;14412;14413;14414;14415;14416;14417;14418;14419;14420;14421;14422;14423;14424;14425;14426;14427;14428;14429;14430;14431;14432;14433;144…	14445;18215;18732;42318
tr|A0A4W9A917|A0A4W9A917_HUMAN;sp|P01860|IGHG3_HUMAN;tr|A0A286YES1|A0A286YES1_HUMAN	tr|A0A4W9A917|A0A4W9A917_HUMAN;sp|P01860|IGHG3_HUMAN;tr|A0A286YES1|A0A286YES1_HUMAN	19;19;19	9;9;9	6;6;6	tr|A0A4W9A917|A0A4W9A917_HUMAN Immunoglobulin heavy constant gamma 3 (Fragment) OS=Homo sapiens OX=9606 GN=IGHG3 PE=1 SV=1;sp|P01860|IGHG3_HUMAN Immunoglobulin heavy constant gamma 3 OS=Homo sapiens OX=9606 GN=IGHG3 PE=1 SV=2;tr|A0A286YES1|A0A286YES1_HUMAN	3	4236100	3590100	0	6639500	204560000	0	115	173;322;503;673;676;677;1038;1049;1949;2203;2408;2607;2608;2615;2736;2884;2947;2948;2949	False;True;False;False;True;True;True;False;False;True;False;True;True;True;True;False;False;False;False	180;333;525;526;701;704;705;706;1075;1086;2031;2295;2508;2714;2715;2722;2850;3006;3070;3071;3072	2768;2769;2770;2771;2772;2773;2774;2775;2776;2777;2778;2779;2780;2781;2782;2783;2784;2785;2786;2787;2788;2789;2790;2791;4980;4981;4982;4983;4984;4985;4986;4987;4988;4989;4990;4991;4992;4993;4994;4995;4996;4997;4998;4999;5000;5001;5002;5003;5004;5005;5006;5007;5008;5009;5010;5011;5012;7139;7140;7141;7142;7143;7144;7145;7146;7147;7148;7149;7150;7151;7152;7153;7154;7155;7156;7157;7158;7159;10418;104…	3590;3591;3592;3593;3594;3595;3596;3597;3598;3599;3600;3601;3602;3603;3604;3605;3606;3607;3608;3609;3610;3611;3612;3613;3614;3615;3616;3617;3618;3619;3620;3621;3622;3623;3624;3625;3626;3627;3628;3629;3630;3631;3632;3633;3634;3635;3636;3637;3638;3639;3640;3641;3642;3643;3644;6461;6462;6463;6464;6465;6466;6467;6468;6469;6470;6471;6472;6473;6474;6475;6476;6477;6478;6479;6480;6481;6482;6483;6484;6485…	3623;6499;9181;13295;13656;13674;18452;18675;31336;37257;41168;44055;44095;44369;47255;50257;51089;51161;51168	75;76	182;288
tr|A0A590UJ49|A0A590UJ49_HUMAN	tr|A0A590UJ49|A0A590UJ49_HUMAN	1	1	1	tr|A0A590UJ49|A0A590UJ49_HUMAN Protein S100 OS=Homo sapiens OX=9606 GN=S100A2 PE=1 SV=1	1	4444900	4131800	0	6053300	0	0	421	332	TRUE	343	5069	6570	6570
tr|A0A590UJZ9|A0A590UJZ9_HUMAN;sp|Q9UGM3-4|DMBT1_HUMAN;sp|Q9UGM3-8|DMBT1_HUMAN;sp|Q9UGM3-2|DMBT1_HUMAN;sp|Q9UGM3-5|DMBT1_HUMAN;sp|Q9UGM3-3|DMBT1_HUMAN;tr|A0A590UJ76|A0A590UJ76_HUMAN;sp|Q9UGM3|DMBT1_HUMAN;sp|Q9UGM3-7|DMBT1_HUMAN;sp|Q9UGM3-6|DMBT1_HUMAN;sp|Q9UGM3-9|DMBT1_HUMAN;tr|A0A590UIX5|A0A590UIX5_HUMAN;tr|A0A590UJF8|A0A590UJF8_HUMAN;tr|A0A590UK99|A0A590UK99_HUMAN	tr|A0A590UJZ9|A0A590UJZ9_HUMAN;sp|Q9UGM3-4|DMBT1_HUMAN;sp|Q9UGM3-8|DMBT1_HUMAN;sp|Q9UGM3-2|DMBT1_HUMAN;sp|Q9UGM3-5|DMBT1_HUMAN;sp|Q9UGM3-3|DMBT1_HUMAN;tr|A0A590UJ76|A0A590UJ76_HUMAN;sp|Q9UGM3|DMBT1_HUMAN;sp|Q9UGM3-7|DMBT1_HUMAN;sp|Q9UGM3-6|DMBT1_HUMAN;sp|Q9UGM3-9|DMBT1_HUMAN	9;9;9;9;9;9;9;9;9;9;8;3;2;1	9;9;9;9;9;9;9;9;9;9;8;3;2;1	9;9;9;9;9;9;9;9;9;9;8;3;2;1	tr|A0A590UJZ9|A0A590UJZ9_HUMAN Deleted in malignant brain tumors 1 protein OS=Homo sapiens OX=9606 GN=DMBT1 PE=1 SV=1;sp|Q9UGM3-4|DMBT1_HUMAN Isoform 4 of Deleted in malignant brain tumors 1 protein OS=Homo sapiens OX=9606 GN=DMBT1;sp|Q9UGM3-8|DMBT1_HUMAN	14	4476500	4730200	0	0	0	3583700	408	81;282;520;800;1075;1076;1077;2078;2079	True;True;True;True;True;True;True;True;True	84;293;545;834;1112;1113;1114;2165;2166	1593;1594;4552;4553;4554;7708;11990;11991;11992;11993;11994;11995;14965;14966;14967;14968;14969;14970;26417;26418	2180;2181;5938;5939;5940;9910;15192;15193;15194;15195;15196;15197;15198;15199;18882;18883;18884;18885;18886;18887;32796;32797	2180;5939;9910;15192;18883;18885;18886;32796;32797
tr|A0A5H1ZRS2|A0A5H1ZRS2_HUMAN;sp|P01615|KVD28_HUMAN;sp|A0A075B6P5|KV228_HUMAN	tr|A0A5H1ZRS2|A0A5H1ZRS2_HUMAN;sp|P01615|KVD28_HUMAN;sp|A0A075B6P5|KV228_HUMAN	6;5;5	6;5;5	2;1;1	tr|A0A5H1ZRS2|A0A5H1ZRS2_HUMAN Immunoglobulin kappa variable 2D-28 OS=Homo sapiens OX=9606 GN=IGKV2D-28 PE=4 SV=1;sp|P01615|KVD28_HUMAN Immunoglobulin kappa variable 2D-28 OS=Homo sapiens OX=9606 GN=IGKV2D-28 PE=1 SV=2;sp|A0A075B6P5|KV228_HUMAN Immunoglobu	3	4964700	7154500	0	0	8909200	0	422	226;227;418;862;863;2007	True;True;True;True;True;True	233;234;431;432;433;898;899;2094	3684;3685;3686;3687;3688;3689;3690;3691;3692;3693;3694;3695;5959;5960;5961;5962;5963;5964;5965;5966;5967;5968;5969;5970;5971;5972;5973;5974;5975;5976;5977;5978;5979;13203;13204;13205;13206;13207;13208;13209;13210;13211;13212;13213;13214;13215;13216;13217;13218;13219;13220;13221;13222;25716	4804;4805;4806;4807;4808;4809;4810;4811;4812;4813;4814;4815;7694;7695;7696;7697;7698;7699;7700;7701;7702;7703;7704;7705;7706;7707;7708;7709;7710;7711;7712;7713;7714;7715;7716;7717;7718;16780;16781;16782;16783;16784;16785;16786;16787;16788;16789;16790;16791;16792;16793;16794;16795;16796;16797;16798;16799;16800;16801;31935	4812;4815;7702;16782;16800;31935	173	4
tr|A0A5H1ZRS9|A0A5H1ZRS9_HUMAN;sp|A2NJV5|KV229_HUMAN;sp|A0A0A0MRZ7|KVD26_HUMAN;sp|A0A075B6S2|KVD29_HUMAN	tr|A0A5H1ZRS9|A0A5H1ZRS9_HUMAN;sp|A2NJV5|KV229_HUMAN;sp|A0A0A0MRZ7|KVD26_HUMAN;sp|A0A075B6S2|KVD29_HUMAN	3;3;3;3	1;1;1;1	1;1;1;1	tr|A0A5H1ZRS9|A0A5H1ZRS9_HUMAN Immunoglobulin kappa variable 2D-29 OS=Homo sapiens OX=9606 GN=IGKV2D-29 PE=4 SV=1;sp|A2NJV5|KV229_HUMAN Immunoglobulin kappa variable 2-29 OS=Homo sapiens OX=9606 GN=IGKV2-29 PE=3 SV=2;sp|A0A0A0MRZ7|KVD26_HUMAN Immunoglobuli	4	5317700	7558600	8010600	7731400	0	6963200	29	862;863;870	False;False;True	898;899;906	13203;13204;13205;13206;13207;13208;13209;13210;13211;13212;13213;13214;13215;13216;13217;13218;13219;13220;13221;13222;13337;13338	16780;16781;16782;16783;16784;16785;16786;16787;16788;16789;16790;16791;16792;16793;16794;16795;16796;16797;16798;16799;16800;16801;16972;16973	16782;16800;16973
tr|A6PW80|A6PW80_HUMAN;tr|A0A2R8YDN5|A0A2R8YDN5_HUMAN;tr|Q5JR01|Q5JR01_HUMAN;tr|A0A2R8Y660|A0A2R8Y660_HUMAN;tr|A0A2R8Y488|A0A2R8Y488_HUMAN;tr|A0A087WV01|A0A087WV01_HUMAN;tr|A0A087WVQ9|A0A087WVQ9_HUMAN;sp|P68104-2|EF1A1_HUMAN;sp|Q5VTE0|EF1A3_HUMAN;sp|P68104|EF1A1_HUMAN;sp|Q05639|EF1A2_HUMAN;tr|A0A2U3TZH3|A0A2U3TZH3_HUMAN	tr|A6PW80|A6PW80_HUMAN;tr|A0A2R8YDN5|A0A2R8YDN5_HUMAN;tr|Q5JR01|Q5JR01_HUMAN;tr|A0A2R8Y660|A0A2R8Y660_HUMAN;tr|A0A2R8Y488|A0A2R8Y488_HUMAN;tr|A0A087WV01|A0A087WV01_HUMAN;tr|A0A087WVQ9|A0A087WVQ9_HUMAN;sp|P68104-2|EF1A1_HUMAN;sp|Q5VTE0|EF1A3_HUMAN;sp|P68104|EF1A1_HUMAN;sp|Q05639|EF1A2_HUMAN;tr|A0A2U3TZH3|A0A2U3TZH3_HUMAN	1;1;1;1;1;1;1;1;1;1;1;1	1;1;1;1;1;1;1;1;1;1;1;1	1;1;1;1;1;1;1;1;1;1;1;1	tr|A6PW80|A6PW80_HUMAN Elongation factor 1-alpha 1 (Fragment) OS=Homo sapiens OX=9606 GN=EEF1A1 PE=4 SV=8;tr|A0A2R8YDN5|A0A2R8YDN5_HUMAN Elongation factor 1-alpha 2 (Fragment) OS=Homo sapiens OX=9606 GN=EEF1A2 PE=1 SV=1;tr|Q5JR01|Q5JR01_HUMAN Elongation fa	12	6725700	4668300	8819700	0	0	6336500	344	2531	TRUE	2633	34366;34367;34368	42806;42807;42808;42809	42808
tr|A8MXT8|A8MXT8_HUMAN;sp|O00391-2|QSOX1_HUMAN;sp|O00391|QSOX1_HUMAN	tr|A8MXT8|A8MXT8_HUMAN;sp|O00391-2|QSOX1_HUMAN;sp|O00391|QSOX1_HUMAN	1;1;1	1;1;1	1;1;1	tr|A8MXT8|A8MXT8_HUMAN Sulfhydryl oxidase 1 OS=Homo sapiens OX=9606 GN=QSOX1 PE=1 SV=2;sp|O00391-2|QSOX1_HUMAN Isoform 2 of Sulfhydryl oxidase 1 OS=Homo sapiens OX=9606 GN=QSOX1;sp|O00391|QSOX1_HUMAN Sulfhydryl oxidase 1 OS=Homo sapiens OX=9606 GN=QSOX1 PE	3	6862300	5800900	5854700	8115900	0	6652900	48	2190	TRUE	2281	29498	36888	36888
tr|B0AZS6|B0AZS6_HUMAN;sp|P63104|1433Z_HUMAN;tr|B7Z2E6|B7Z2E6_HUMAN;tr|H0YB80|H0YB80_HUMAN;sp|P63104-2|1433Z_HUMAN;tr|E7EX29|E7EX29_HUMAN;tr|E7ESK7|E7ESK7_HUMAN	tr|B0AZS6|B0AZS6_HUMAN;sp|P63104|1433Z_HUMAN;tr|B7Z2E6|B7Z2E6_HUMAN;tr|H0YB80|H0YB80_HUMAN;sp|P63104-2|1433Z_HUMAN;tr|E7EX29|E7EX29_HUMAN	4;4;3;3;3;2;1	4;4;3;3;3;2;1	4;4;3;3;3;2;1	tr|B0AZS6|B0AZS6_HUMAN 14-3-3 protein zeta/delta OS=Homo sapiens OX=9606 GN=YWHAZ PE=1 SV=1;sp|P63104|1433Z_HUMAN 14-3-3 protein zeta/delta OS=Homo sapiens OX=9606 GN=YWHAZ PE=1 SV=1;tr|B7Z2E6|B7Z2E6_HUMAN 14-3-3 protein zeta/delta OS=Homo sapiens OX=9606	7	7053300	11758000	23092000	4131600	0	19902000	342	408;986;987;2448	True;True;True;True	419;1023;1024;2549	5875;14289;14290;14291;33310	7605;18023;18024;18025;41643;41644	7605;18023;18025;41644
tr|B0YJC4|B0YJC4_HUMAN;sp|P08670|VIME_HUMAN;tr|A0A1B0GTT5|A0A1B0GTT5_HUMAN;tr|A0A1B0GVG8|A0A1B0GVG8_HUMAN;tr|B0YJC5|B0YJC5_HUMAN	tr|B0YJC4|B0YJC4_HUMAN;sp|P08670|VIME_HUMAN;tr|A0A1B0GTT5|A0A1B0GTT5_HUMAN	3;3;2;1;1	3;3;2;1;1	3;3;2;1;1	tr|B0YJC4|B0YJC4_HUMAN Vimentin OS=Homo sapiens OX=9606 GN=VIM PE=1 SV=1;sp|P08670|VIME_HUMAN Vimentin OS=Homo sapiens OX=9606 GN=VIM PE=1 SV=4;tr|A0A1B0GTT5|A0A1B0GTT5_HUMAN Vimentin (Fragment) OS=Homo sapiens OX=9606 GN=VIM PE=1 SV=1	5	7388700	23617000	32922000	13258000	0	26194000	220	654;1259;1655	True;True;True	681;1304;1716	10151;17049;21384;21385;21386;21387;21388;21389;21390	12975;21338;26476;26477;26478;26479;26480;26481;26482	12975;21338;26476	133	347
REV__tr|B1AH94|B1AH94_HUMAN	REV__tr|B1AH94|B1AH94_HUMAN	1	1	1	tr|B1AH94|B1AH94_HUMAN Apolipoprotein L1 (Fragment) OS=Homo sapiens OX=9606 GN=APOL1 PE=1 SV=1	1	7476800	7065600	8148000	7968700	0	7662200	25	2574	TRUE	2678	34835;34836;34837;34838	43433;43434;43435;43436	43433
tr|B1AKG0|B1AKG0_HUMAN;sp|Q03591|FHR1_HUMAN;tr|A0A3B3ISW6|A0A3B3ISW6_HUMAN;sp|P36980-2|FHR2_HUMAN;tr|V9GYE7|V9GYE7_HUMAN;sp|P36980|FHR2_HUMAN;tr|A0A3B3IQ51|A0A3B3IQ51_HUMAN	tr|B1AKG0|B1AKG0_HUMAN;sp|Q03591|FHR1_HUMAN;tr|A0A3B3ISW6|A0A3B3ISW6_HUMAN;sp|P36980-2|FHR2_HUMAN;tr|V9GYE7|V9GYE7_HUMAN;sp|P36980|FHR2_HUMAN;tr|A0A3B3IQ51|A0A3B3IQ51_HUMAN	4;4;2;2;2;2;2	2;2;2;2;2;2;2	2;2;2;2;2;2;2	tr|B1AKG0|B1AKG0_HUMAN Complement factor H-related protein 1 OS=Homo sapiens OX=9606 GN=CFHR1 PE=1 SV=1;sp|Q03591|FHR1_HUMAN Complement factor H-related protein 1 OS=Homo sapiens OX=9606 GN=CFHR1 PE=1 SV=2;tr|A0A3B3ISW6|A0A3B3ISW6_HUMAN Complement factor H	7	8145100	10215000	16375000	12071000	2772600	10713000	361	311;615;1276;3038	False;False;True;True	322;641;642;1325;3162	4918;4919;4920;4921;4922;4923;4924;4925;4926;4927;4928;4929;4930;4931;4932;9844;9845;9846;9847;9848;9849;9850;9851;17178;17179;17180;42358;42359;42360;42361;42362;42363;42364;42365;42366;42367;42368;42369;42370;42371	6397;6398;6399;6400;6401;6402;6403;6404;6405;6406;6407;6408;6409;6410;6411;12656;12657;12658;12659;12660;12661;12662;12663;21487;21488;21489;52751;52752;52753;52754;52755;52756;52757;52758;52759;52760;52761;52762;52763;52764	6400;12663;21488;52761	131	214
tr|B1AN48|B1AN48_HUMAN;sp|Q9UBC9|SPRR3_HUMAN	tr|B1AN48|B1AN48_HUMAN;sp|Q9UBC9|SPRR3_HUMAN	3;3	3;3	3;3	tr|B1AN48|B1AN48_HUMAN Small proline-rich protein 3 (Fragment) OS=Homo sapiens OX=9606 GN=SPRR3 PE=1 SV=8;sp|Q9UBC9|SPRR3_HUMAN Small proline-rich protein 3 OS=Homo sapiens OX=9606 GN=SPRR3 PE=1 SV=2	2	8209900	11691000	14216000	13408000	0	6718900	406	838;2843;2844	True;True;True	874;2963;2964	12741;39530;39531;39532;39533	16154;49479;49480;49481;49482	16154;49479;49481
tr|B4DQI1|B4DQI1_HUMAN;tr|A0A0G2JIE7|A0A0G2JIE7_HUMAN;tr|H0Y3H6|H0Y3H6_HUMAN;sp|P06681-2|CO2_HUMAN;sp|P06681-3|CO2_HUMAN;tr|A0A0G2JL69|A0A0G2JL69_HUMAN;sp|P06681|CO2_HUMAN	tr|B4DQI1|B4DQI1_HUMAN;tr|A0A0G2JIE7|A0A0G2JIE7_HUMAN;tr|H0Y3H6|H0Y3H6_HUMAN;sp|P06681-2|CO2_HUMAN;sp|P06681-3|CO2_HUMAN;tr|A0A0G2JL69|A0A0G2JL69_HUMAN;sp|P06681|CO2_HUMAN	8;8;8;8;8;8;8	2;2;2;2;2;2;2	2;2;2;2;2;2;2	tr|B4DQI1|B4DQI1_HUMAN Complement C2 OS=Homo sapiens OX=9606 GN=C2 PE=1 SV=1;tr|A0A0G2JIE7|A0A0G2JIE7_HUMAN Complement C2 OS=Homo sapiens OX=9606 GN=C2 PE=1 SV=1;tr|H0Y3H6|H0Y3H6_HUMAN Complement C2 (Fragment) OS=Homo sapiens OX=9606 GN=C2 PE=1 SV=1;sp|P06	7	8292500	7356300	0	6664700	1597000	7312400	192	162;376;742;914;1418;1865;1945;2158	False;True;True;False;False;False;False;False	167;387;775;950;1473;1945;2027;2248	2647;2648;5598;5599;5600;5601;5602;11488;11489;11490;11491;13700;13701;13702;13703;13704;13705;13706;13707;13708;18431;18432;18433;18434;18435;18436;18437;18438;18439;18440;18441;18442;18443;18444;18445;18446;18447;18448;24279;25110;25111;28772;28773;28774;28775;28776	3442;3443;7247;7248;7249;7250;7251;14614;14615;14616;14617;17381;17382;17383;17384;17385;17386;17387;17388;17389;22923;22924;22925;22926;22927;22928;22929;22930;22931;22932;22933;22934;22935;22936;22937;22938;22939;22940;30140;31180;31181;35895;35896;35897;35898;35899	3442;7250;14617;17388;22924;30140;31181;35896
tr|B4E1Z4|B4E1Z4_HUMAN;tr|E7ETN3|E7ETN3_HUMAN;sp|P00751|CFAB_HUMAN;tr|H7C5H1|H7C5H1_HUMAN;tr|A0A0G2JH38|A0A0G2JH38_HUMAN;sp|P00751-2|CFAB_HUMAN;tr|E9PDZ0|E9PDZ0_HUMAN;tr|H7C526|H7C526_HUMAN;tr|A0A0G2JK28|A0A0G2JK28_HUMAN;tr|C9JRT3|C9JRT3_HUMAN;CON__Q3KUS7	tr|B4E1Z4|B4E1Z4_HUMAN;tr|E7ETN3|E7ETN3_HUMAN;sp|P00751|CFAB_HUMAN;tr|H7C5H1|H7C5H1_HUMAN	39;34;33;24;15;13;6;4;3;2;1	39;34;33;24;15;13;6;4;3;2;1	33;31;33;24;15;13;0;4;0;2;1	tr|B4E1Z4|B4E1Z4_HUMAN cDNA FLJ55673, highly similar to Complement factor B OS=Homo sapiens OX=9606 PE=1 SV=1;tr|E7ETN3|E7ETN3_HUMAN Uncharacterized protein OS=Homo sapiens OX=9606 PE=1 SV=1;sp|P00751|CFAB_HUMAN Complement factor B OS=Homo sapiens OX=9606	11	8605700	5620500	3835900	8562500	73789000	4870100	423	152;162;319;320;350;351;375;416;541;542;565;566;571;623;807;816;817;818;914;923;969;1363;1371;1417;1418;1511;1601;1656;1678;1687;1865;1942;1945;2023;2082;2158;2796;3015;3018	True;True;True;True;True;True;True;True;True;True;True;True;True;True;True;True;True;True;True;True;True;True;True;True;True;True;True;True;True;True;True;True;True;True;True;True;True;True;True	157;167;330;331;361;362;386;429;567;568;591;592;597;650;841;850;851;852;950;959;1006;1414;1422;1472;1473;1570;1661;1717;1740;1749;1945;2024;2027;2110;2169;2248;2913;3139;3142	2473;2474;2475;2647;2648;4971;4972;4973;4974;4975;4976;4977;5233;5234;5235;5236;5237;5238;5239;5240;5241;5567;5568;5569;5570;5571;5572;5573;5574;5575;5576;5577;5578;5579;5580;5581;5582;5583;5584;5585;5586;5587;5588;5589;5590;5591;5592;5593;5594;5595;5596;5597;5952;5953;5954;5955;5956;5957;7911;7912;7913;7914;7915;7916;7917;7918;7919;7920;7921;7922;7923;7924;7925;7926;7927;7928;8176;8177;8186;8187…	3195;3196;3197;3442;3443;6452;6453;6454;6455;6456;6457;6458;6743;6744;6745;6746;6747;6748;6749;6750;6751;7214;7215;7216;7217;7218;7219;7220;7221;7222;7223;7224;7225;7226;7227;7228;7229;7230;7231;7232;7233;7234;7235;7236;7237;7238;7239;7240;7241;7242;7243;7244;7245;7246;7687;7688;7689;7690;7691;7692;10154;10155;10156;10157;10158;10159;10160;10161;10162;10163;10164;10165;10166;10167;10168;10169;101…	3196;3442;6457;6458;6744;6745;7232;7689;10163;10171;10461;10462;10475;12708;15225;15804;15820;15823;17388;17420;17852;22345;22425;22918;22924;24730;25777;26501;26720;26791;30140;31169;31181;32085;32824;35896;49052;52062;52147
tr|B8ZZ51|B8ZZ51_HUMAN;tr|B9A041|B9A041_HUMAN;sp|P40925-2|MDHC_HUMAN;sp|P40925|MDHC_HUMAN;sp|P40925-3|MDHC_HUMAN	tr|B8ZZ51|B8ZZ51_HUMAN;tr|B9A041|B9A041_HUMAN;sp|P40925-2|MDHC_HUMAN;sp|P40925|MDHC_HUMAN;sp|P40925-3|MDHC_HUMAN	1;1;1;1;1	1;1;1;1;1	1;1;1;1;1	tr|B8ZZ51|B8ZZ51_HUMAN Malate dehydrogenase, cytoplasmic OS=Homo sapiens OX=9606 GN=MDH1 PE=1 SV=1;tr|B9A041|B9A041_HUMAN Malate dehydrogenase, cytoplasmic OS=Homo sapiens OX=9606 GN=MDH1 PE=1 SV=1;sp|P40925-2|MDHC_HUMAN Isoform 2 of Malate dehydrogenase,	5	8644600	9195600	8696500	10200000	0	7348900	314	895	TRUE	931	13560	17214	17214
tr|B8ZZQ6|B8ZZQ6_HUMAN;sp|P06454-2|PTMA_HUMAN;sp|P06454|PTMA_HUMAN	tr|B8ZZQ6|B8ZZQ6_HUMAN;sp|P06454-2|PTMA_HUMAN;sp|P06454|PTMA_HUMAN	1;1;1	1;1;1	1;1;1	tr|B8ZZQ6|B8ZZQ6_HUMAN Prothymosin alpha OS=Homo sapiens OX=9606 GN=PTMA PE=1 SV=1;sp|P06454-2|PTMA_HUMAN Isoform 2 of Prothymosin alpha OS=Homo sapiens OX=9606 GN=PTMA;sp|P06454|PTMA_HUMAN Prothymosin alpha OS=Homo sapiens OX=9606 GN=PTMA PE=1 SV=2	3	8695700	8152300	4949100	11833000	0	7807600	190	2211	TRUE	2303	29770;29771	37309;37310	37309
tr|C9JI87|C9JI87_HUMAN;sp|P21796|VDAC1_HUMAN	tr|C9JI87|C9JI87_HUMAN;sp|P21796|VDAC1_HUMAN	1;1	1;1	1;1	tr|C9JI87|C9JI87_HUMAN Voltage-dependent anion-selective channel protein 1 (Fragment) OS=Homo sapiens OX=9606 GN=VDAC1 PE=1 SV=6;sp|P21796|VDAC1_HUMAN Voltage-dependent anion-selective channel protein 1 OS=Homo sapiens OX=9606 GN=VDAC1 PE=1 SV=2	2	9871700	8448000	7298800	9093300	0	8135600	272	2972	TRUE	3095	41338	51580	51580
tr|C9JV77|C9JV77_HUMAN;sp|P02765|FETUA_HUMAN;CON__P12763	tr|C9JV77|C9JV77_HUMAN;sp|P02765|FETUA_HUMAN	14;14;1	14;14;1	14;14;1	tr|C9JV77|C9JV77_HUMAN Alpha-2-HS-glycoprotein OS=Homo sapiens OX=9606 GN=AHSG PE=1 SV=1;sp|P02765|FETUA_HUMAN Alpha-2-HS-glycoprotein OS=Homo sapiens OX=9606 GN=AHSG PE=1 SV=2	3	10333000	11340000	17162000	10429000	34775000	12961000	143	212;213;214;321;605;606;882;1158;1159;2080;2081;2093;2673;2958	True;True;True;True;True;True;True;True;True;True;True;True;True;True	219;220;221;332;631;632;918;1199;1200;1201;2167;2168;2180;2783;3081	3527;3528;3529;3530;3531;3532;3533;3534;3535;3536;3537;3538;3539;3540;3541;3542;3543;3544;3545;3546;3547;3548;3549;3550;3551;3552;3553;3554;3555;3556;3557;3558;3559;3560;3561;3562;3563;3564;3565;3566;3567;3568;3569;3570;3571;3572;3573;3574;3575;3576;3577;3578;4978;4979;9737;9738;9739;9740;9741;9742;9743;9744;9745;9746;9747;9748;9749;9750;9751;9752;9753;9754;9755;9756;9757;9758;9759;9760;9761;9762…	4613;4614;4615;4616;4617;4618;4619;4620;4621;4622;4623;4624;4625;4626;4627;4628;4629;4630;4631;4632;4633;4634;4635;4636;4637;4638;4639;4640;4641;4642;4643;4644;4645;4646;4647;4648;4649;4650;4651;4652;4653;4654;4655;4656;4657;4658;4659;4660;4661;4662;4663;4664;4665;4666;4667;4668;4669;4670;4671;4672;4673;4674;4675;4676;4677;4678;4679;4680;4681;4682;4683;4684;4685;4686;4687;4688;4689;4690;4691;4692…	4659;4685;4693;6459;12539;12564;17079;20390;20393;32801;32822;33306;46023;51247	89	322
REV__tr|C9JZQ8|C9JZQ8_HUMAN;REV__sp|O94759-3|TRPM2_HUMAN;REV__sp|O94759-2|TRPM2_HUMAN;REV__sp|O94759|TRPM2_HUMAN;REV__tr|E9PGK7|E9PGK7_HUMAN	REV__tr|C9JZQ8|C9JZQ8_HUMAN;REV__sp|O94759-3|TRPM2_HUMAN;REV__sp|O94759-2|TRPM2_HUMAN;REV__sp|O94759|TRPM2_HUMAN;REV__tr|E9PGK7|E9PGK7_HUMAN	1;1;1;1;1	1;1;1;1;1	1;1;1;1;1	tr|C9JZQ8|C9JZQ8_HUMAN Transient receptor potential cation channel subfamily M member 2 (Fragment) OS=Homo sapiens OX=9606 GN=TRPM2 PE=1 SV=8;sp|O94759-3|TRPM2_HUMAN Isoform 3 of Transient receptor potential cation channel subfamily M member 2 OS=Homo sapi	5	11019000	11843000	11022000	15127000	0	9731900	22	2334	TRUE	2431	32201	40299	40299	17	115
tr|D6REQ6|D6REQ6_HUMAN;tr|D6RHI9|D6RHI9_HUMAN;sp|O00584|RNT2_HUMAN;tr|A0A087WZM2|A0A087WZM2_HUMAN;tr|H0YAE9|H0YAE9_HUMAN	tr|D6REQ6|D6REQ6_HUMAN;tr|D6RHI9|D6RHI9_HUMAN;sp|O00584|RNT2_HUMAN;tr|A0A087WZM2|A0A087WZM2_HUMAN	3;3;3;3;1	3;3;3;3;1	3;3;3;3;1	tr|D6REQ6|D6REQ6_HUMAN Ribonuclease T2 OS=Homo sapiens OX=9606 GN=RNASET2 PE=1 SV=1;tr|D6RHI9|D6RHI9_HUMAN Ribonuclease T2 (Fragment) OS=Homo sapiens OX=9606 GN=RNASET2 PE=1 SV=8;sp|O00584|RNT2_HUMAN Ribonuclease T2 OS=Homo sapiens OX=9606 GN=RNASET2 PE=1	5	11223000	12214000	8144300	16990000	0	0	49	629;1541;1542	True;True;True	656;1600;1601	9914;20113;20114	12727;25014;25015	12727;25014;25015
tr|D6RFL4|D6RFL4_HUMAN;sp|P08571|CD14_HUMAN	tr|D6RFL4|D6RFL4_HUMAN;sp|P08571|CD14_HUMAN	2;2	2;2	2;2	tr|D6RFL4|D6RFL4_HUMAN Monocyte differentiation antigen CD14 (Fragment) OS=Homo sapiens OX=9606 GN=CD14 PE=1 SV=1;sp|P08571|CD14_HUMAN Monocyte differentiation antigen CD14 OS=Homo sapiens OX=9606 GN=CD14 PE=1 SV=2	2	11255000	0	0	0	0	0	218	85;2436	True;True	88;2536	1640;1641;1642;1643;1644;1645;1646;1647;1648;1649;1650;33136	2229;2230;2231;2232;2233;2234;2235;2236;2237;2238;2239;2240;41435	2237;41435
tr|D6RGE0|D6RGE0_HUMAN;tr|D6RI02|D6RI02_HUMAN;tr|D6RED7|D6RED7_HUMAN;tr|D6RAS7|D6RAS7_HUMAN;tr|H0Y8L7|H0Y8L7_HUMAN;tr|D6RB09|D6RB09_HUMAN;tr|E9PFI5|E9PFI5_HUMAN;tr|D6RG13|D6RG13_HUMAN;tr|D6RAT0|D6RAT0_HUMAN;sp|P61247|RS3A_HUMAN	tr|D6RGE0|D6RGE0_HUMAN;tr|D6RI02|D6RI02_HUMAN;tr|D6RED7|D6RED7_HUMAN;tr|D6RAS7|D6RAS7_HUMAN;tr|H0Y8L7|H0Y8L7_HUMAN;tr|D6RB09|D6RB09_HUMAN;tr|E9PFI5|E9PFI5_HUMAN;tr|D6RG13|D6RG13_HUMAN;tr|D6RAT0|D6RAT0_HUMAN;sp|P61247|RS3A_HUMAN	1;1;1;1;1;1;1;1;1;1	1;1;1;1;1;1;1;1;1;1	1;1;1;1;1;1;1;1;1;1	tr|D6RGE0|D6RGE0_HUMAN 40S ribosomal protein S3a (Fragment) OS=Homo sapiens OX=9606 GN=RPS3A PE=1 SV=1;tr|D6RI02|D6RI02_HUMAN 40S ribosomal protein S3a OS=Homo sapiens OX=9606 GN=RPS3A PE=1 SV=1;tr|D6RED7|D6RED7_HUMAN 40S ribosomal protein S3a (Fragment) O	10	13737000	8806800	13522000	13961000	0	11819000	335	2751	TRUE	2865	38403;38404	48171;48172	48171
tr|E5RHP7|E5RHP7_HUMAN;sp|P00915|CAH1_HUMAN;tr|E5RFL2|E5RFL2_HUMAN;tr|E5RIF9|E5RIF9_HUMAN;tr|E5RG43|E5RG43_HUMAN;tr|E5RH81|E5RH81_HUMAN;tr|E5RFE7|E5RFE7_HUMAN;tr|E5RII2|E5RII2_HUMAN;tr|E5RGU8|E5RGU8_HUMAN;tr|E5RG81|E5RG81_HUMAN;tr|E5RJI8|E5RJI8_HUMAN;tr|H0YBE2|H0YBE2_HUMAN	tr|E5RHP7|E5RHP7_HUMAN;sp|P00915|CAH1_HUMAN;tr|E5RFL2|E5RFL2_HUMAN;tr|E5RIF9|E5RIF9_HUMAN;tr|E5RG43|E5RG43_HUMAN;tr|E5RH81|E5RH81_HUMAN;tr|E5RFE7|E5RFE7_HUMAN	3;3;2;2;2;2;2;1;1;1;1;1	3;3;2;2;2;2;2;1;1;1;1;1	3;3;2;2;2;2;2;1;1;1;1;1	tr|E5RHP7|E5RHP7_HUMAN Carbonic anhydrase 1 (Fragment) OS=Homo sapiens OX=9606 GN=CA1 PE=1 SV=1;sp|P00915|CAH1_HUMAN Carbonic anhydrase 1 OS=Homo sapiens OX=9606 GN=CA1 PE=1 SV=2;tr|E5RFL2|E5RFL2_HUMAN Carbonic anhydrase 1 (Fragment) OS=Homo sapiens OX=960	12	13843000	14247000	25261000	16544000	0	16125000	80	612;702;1531	True;True;True	638;733;1590	9830;9831;9832;9833;10963;10964;10965;10966;20042	12642;12643;12644;12645;13985;13986;13987;13988;24936	12643;13986;24936
tr|E5RK69|E5RK69_HUMAN;sp|P08133-2|ANXA6_HUMAN;sp|P08133|ANXA6_HUMAN	tr|E5RK69|E5RK69_HUMAN;sp|P08133-2|ANXA6_HUMAN;sp|P08133|ANXA6_HUMAN	1;1;1	1;1;1	1;1;1	tr|E5RK69|E5RK69_HUMAN Annexin OS=Homo sapiens OX=9606 GN=ANXA6 PE=1 SV=1;sp|P08133-2|ANXA6_HUMAN Isoform 2 of Annexin A6 OS=Homo sapiens OX=9606 GN=ANXA6;sp|P08133|ANXA6_HUMAN Annexin A6 OS=Homo sapiens OX=9606 GN=ANXA6 PE=1 SV=3	3	13876000	11311000	20595000	12001000	0	11190000	214	1004	TRUE	1041	14441	18218	18218
tr|E7EQI7|E7EQI7_HUMAN;sp|Q12768|WASC5_HUMAN	tr|E7EQI7|E7EQI7_HUMAN;sp|Q12768|WASC5_HUMAN	1;1	1;1	1;1	tr|E7EQI7|E7EQI7_HUMAN WASH complex subunit 5 OS=Homo sapiens OX=9606 GN=WASHC5 PE=1 SV=1;sp|Q12768|WASC5_HUMAN WASH complex subunit 5 OS=Homo sapiens OX=9606 GN=WASHC5 PE=1 SV=1	2	15338000	13341000	6718800	23815000	0	8625700	366	1606	TRUE	1666	20799	25805	25805	154	735
tr|E7EUT5|E7EUT5_HUMAN;sp|P04406-2|G3P_HUMAN;sp|P04406|G3P_HUMAN	tr|E7EUT5|E7EUT5_HUMAN;sp|P04406-2|G3P_HUMAN;sp|P04406|G3P_HUMAN	4;4;4	4;4;4	4;4;4	tr|E7EUT5|E7EUT5_HUMAN Glyceraldehyde-3-phosphate dehydrogenase OS=Homo sapiens OX=9606 GN=GAPDH PE=1 SV=1;sp|P04406-2|G3P_HUMAN Isoform 2 of Glyceraldehyde-3-phosphate dehydrogenase OS=Homo sapiens OX=9606 GN=GAPDH;sp|P04406|G3P_HUMAN Glyceraldehyde-3-pho	3	16349000	13515000	10115000	18141000	0	11304000	168	915;1581;2790;2854	True;True;True;True	951;1641;2906;2974	13709;13710;20488;20489;39092;39093;39094;39756	17390;17391;25446;25447;49007;49008;49009;49747	17391;25446;49009;49747
tr|E7EXA8|E7EXA8_HUMAN;tr|E9PAL0|E9PAL0_HUMAN;sp|P10163|PRB4_HUMAN	tr|E7EXA8|E7EXA8_HUMAN;tr|E9PAL0|E9PAL0_HUMAN;sp|P10163|PRB4_HUMAN	1;1;1	1;1;1	1;1;1	tr|E7EXA8|E7EXA8_HUMAN Basic salivary proline-rich protein 4 OS=Homo sapiens OX=9606 GN=PRB4 PE=1 SV=2;tr|E9PAL0|E9PAL0_HUMAN Basic salivary proline-rich protein 4 OS=Homo sapiens OX=9606 GN=PRB4 PE=1 SV=1;sp|P10163|PRB4_HUMAN Basic salivary proline-rich p	3	18061000	13152000	9727800	18452000	0	18471000	235	2014	TRUE	2101	25746;25747	31965;31966;31967	31965
tr|E9PHK0|E9PHK0_HUMAN;sp|P05452|TETN_HUMAN;CON__Q2KIS7	tr|E9PHK0|E9PHK0_HUMAN;sp|P05452|TETN_HUMAN;CON__Q2KIS7	2;2;1	2;2;1	2;2;1	tr|E9PHK0|E9PHK0_HUMAN Tetranectin OS=Homo sapiens OX=9606 GN=CLEC3B PE=1 SV=1;sp|P05452|TETN_HUMAN Tetranectin OS=Homo sapiens OX=9606 GN=CLEC3B PE=1 SV=3;	3	18173000	21173000	44215000	21639000	0	41667000	182	965;1504	True;True	1002;1563	14068;14069;14070;14071;14072;14073;14074;14075;14076;14077;19827	17786;17787;17788;17789;17790;17791;17792;17793;17794;17795;24706	17789;24706
tr|E9PI65|E9PI65_HUMAN;sp|P11142-2|HSP7C_HUMAN;tr|E9PKE3|E9PKE3_HUMAN;sp|P11142|HSP7C_HUMAN;tr|E9PN25|E9PN25_HUMAN;tr|E9PPY6|E9PPY6_HUMAN;tr|E9PQQ4|E9PQQ4_HUMAN;tr|E9PQK7|E9PQK7_HUMAN;tr|E9PK54|E9PK54_HUMAN;tr|E9PLF4|E9PLF4_HUMAN;tr|E9PNE6|E9PNE6_HUMAN;sp|P54652|HSP72_HUMAN;tr|E9PN89|E9PN89_HUMAN	tr|E9PI65|E9PI65_HUMAN;sp|P11142-2|HSP7C_HUMAN;tr|E9PKE3|E9PKE3_HUMAN;sp|P11142|HSP7C_HUMAN;tr|E9PN25|E9PN25_HUMAN;tr|E9PPY6|E9PPY6_HUMAN;tr|E9PQQ4|E9PQQ4_HUMAN;tr|E9PQK7|E9PQK7_HUMAN;tr|E9PK54|E9PK54_HUMAN;tr|E9PLF4|E9PLF4_HUMAN;tr|E9PNE6|E9PNE6_HUMAN;sp|P54652|HSP72_HUMAN	3;3;3;3;2;2;2;2;2;2;2;2;1	2;2;2;2;1;1;1;1;1;1;1;1;1	2;2;2;2;1;1;1;1;1;1;1;1;1	tr|E9PI65|E9PI65_HUMAN Heat shock cognate 71 kDa protein (Fragment) OS=Homo sapiens OX=9606 GN=HSPA8 PE=1 SV=1;sp|P11142-2|HSP7C_HUMAN Isoform 2 of Heat shock cognate 71 kDa protein OS=Homo sapiens OX=9606 GN=HSPA8;tr|E9PKE3|E9PKE3_HUMAN Heat shock cognate	13	18352000	30187000	13168000	13189000	0	30504000	241	1031;1238;2656	True;True;False	1068;1282;2765	14589;16924;36305;36306	18394;21190;45325;45326	18394;21190;45326
tr|E9PJ29|E9PJ29_HUMAN;sp|Q86UD1|OAF_HUMAN	tr|E9PJ29|E9PJ29_HUMAN;sp|Q86UD1|OAF_HUMAN	1;1	1;1	1;1	tr|E9PJ29|E9PJ29_HUMAN Out at first protein homolog OS=Homo sapiens OX=9606 GN=OAF PE=1 SV=1;sp|Q86UD1|OAF_HUMAN Out at first protein homolog OS=Homo sapiens OX=9606 GN=OAF PE=2 SV=1	2	19702000	26642000	26160000	24185000	0	19039000	384	902	TRUE	938	13649	17326	17326
tr|E9PKG6|E9PKG6_HUMAN;sp|P80303-2|NUCB2_HUMAN;sp|P80303|NUCB2_HUMAN;tr|Q2L696|Q2L696_HUMAN;tr|H0YEG8|H0YEG8_HUMAN;tr|E9PJP3|E9PJP3_HUMAN;tr|H0YD18|H0YD18_HUMAN;tr|E9PM22|E9PM22_HUMAN;tr|E9PLR0|E9PLR0_HUMAN;tr|E9PLE9|E9PLE9_HUMAN;tr|A0A2R8Y6G7|A0A2R8Y6G7_HUMAN	tr|E9PKG6|E9PKG6_HUMAN;sp|P80303-2|NUCB2_HUMAN;sp|P80303|NUCB2_HUMAN;tr|Q2L696|Q2L696_HUMAN;tr|H0YEG8|H0YEG8_HUMAN	5;5;5;4;3;1;1;1;1;1;1	5;5;5;4;3;1;1;1;1;1;1	5;5;5;4;3;1;1;1;1;1;1	tr|E9PKG6|E9PKG6_HUMAN Nucleobindin-2 OS=Homo sapiens OX=9606 GN=NUCB2 PE=1 SV=2;sp|P80303-2|NUCB2_HUMAN Isoform 2 of Nucleobindin-2 OS=Homo sapiens OX=9606 GN=NUCB2;sp|P80303|NUCB2_HUMAN Nucleobindin-2 OS=Homo sapiens OX=9606 GN=NUCB2 PE=1 SV=3;tr|Q2L696|	11	20302000	28786000	20839000	16852000	0	33395000	352	473;743;1211;1563;1800	True;True;True;True;True	493;776;1255;1623;1866	6581;6582;11492;16784;16785;20229;23451;23452	8387;8388;14618;21027;21028;25132;29166;29167	8388;14618;21027;25132;29166
tr|F2Z393|F2Z393_HUMAN;sp|P37837|TALDO_HUMAN	tr|F2Z393|F2Z393_HUMAN;sp|P37837|TALDO_HUMAN	2;2	2;2	2;2	tr|F2Z393|F2Z393_HUMAN Transaldolase OS=Homo sapiens OX=9606 GN=TALDO1 PE=1 SV=1;sp|P37837|TALDO_HUMAN Transaldolase OS=Homo sapiens OX=9606 GN=TALDO1 PE=1 SV=2	2	22024000	26748000	19641000	33557000	0	20025000	310	140;1621	True;True	145;1681	2418;20919;20920	3139;25935;25936	3139;25936
tr|F5H2R5|F5H2R5_HUMAN;tr|F5H6Q0|F5H6Q0_HUMAN;tr|F5H3P3|F5H3P3_HUMAN;tr|H0YGX7|H0YGX7_HUMAN;sp|P52566|GDIR2_HUMAN	tr|F5H2R5|F5H2R5_HUMAN;tr|F5H6Q0|F5H6Q0_HUMAN;tr|F5H3P3|F5H3P3_HUMAN;tr|H0YGX7|H0YGX7_HUMAN;sp|P52566|GDIR2_HUMAN	2;2;2;2;2	2;2;2;2;2	2;2;2;2;2	tr|F5H2R5|F5H2R5_HUMAN Rho GDP-dissociation inhibitor 2 (Fragment) OS=Homo sapiens OX=9606 GN=ARHGDIB PE=1 SV=1;tr|F5H6Q0|F5H6Q0_HUMAN Rho GDP-dissociation inhibitor 2 (Fragment) OS=Homo sapiens OX=9606 GN=ARHGDIB PE=1 SV=1;tr|F5H3P3|F5H3P3_HUMAN Rho GDP-d	5	22122000	20241000	22573000	16220000	0	23473000	324	2571;2572	True;True	2675;2676	34829;34830	43427;43428	43427;43428
tr|F5H5D3|F5H5D3_HUMAN;sp|P68366-2|TBA4A_HUMAN;tr|C9J2C0|C9J2C0_HUMAN;sp|P68363|TBA1B_HUMAN;sp|Q9BQE3|TBA1C_HUMAN;sp|P68366|TBA4A_HUMAN;sp|Q9NY65|TBA8_HUMAN;sp|Q9NY65-2|TBA8_HUMAN;sp|P68363-2|TBA1B_HUMAN;sp|Q71U36-2|TBA1A_HUMAN;sp|P0DPH8|TBA3D_HUMAN;sp|P0DPH7|TBA3C_HUMAN;sp|Q71U36|TBA1A_HUMAN;tr|F8VVB9|F8VVB9_HUMAN;tr|C9JDS9|C9JDS9_HUMAN;sp|P0DPH7-2|TBA3C_HUMAN;sp|Q9H853|TBA4B_HUMAN;sp|Q6PEY2|TBA…	tr|F5H5D3|F5H5D3_HUMAN;sp|P68366-2|TBA4A_HUMAN;tr|C9J2C0|C9J2C0_HUMAN;sp|P68363|TBA1B_HUMAN;sp|Q9BQE3|TBA1C_HUMAN;sp|P68366|TBA4A_HUMAN;sp|Q9NY65|TBA8_HUMAN;sp|Q9NY65-2|TBA8_HUMAN;sp|P68363-2|TBA1B_HUMAN;sp|Q71U36-2|TBA1A_HUMAN;sp|P0DPH8|TBA3D_HUMAN;sp|P0DPH7|TBA3C_HUMAN;sp|Q71U36|TBA1A_HUMAN;tr|F8VVB9|F8VVB9_HUMAN;tr|C9JDS9|C9JDS9_HUMAN	3;3;3;3;3;3;3;3;3;2;2;2;2;2;2;1;1;1	3;3;3;3;3;3;3;3;3;2;2;2;2;2;2;1;1;1	3;3;3;3;3;3;3;3;3;2;2;2;2;2;2;1;1;1	tr|F5H5D3|F5H5D3_HUMAN Tubulin alpha chain OS=Homo sapiens OX=9606 GN=TUBA1C PE=1 SV=1;sp|P68366-2|TBA4A_HUMAN Isoform 2 of Tubulin alpha-4A chain OS=Homo sapiens OX=9606 GN=TUBA4A;tr|C9J2C0|C9J2C0_HUMAN Tubulin alpha chain (Fragment) OS=Homo sapiens OX=96	18	22523000	25641000	20794000	28544000	0	17521000	345	90;773;1579	True;True;True	94;806;1639	1696;11785;11786;20463;20464	2286;2287;14954;14955;25421;25422	2287;14954;25421
tr|F6RFD5|F6RFD5_HUMAN;sp|P60981-2|DEST_HUMAN;sp|P60981|DEST_HUMAN	tr|F6RFD5|F6RFD5_HUMAN;sp|P60981-2|DEST_HUMAN;sp|P60981|DEST_HUMAN	1;1;1	1;1;1	1;1;1	tr|F6RFD5|F6RFD5_HUMAN Destrin OS=Homo sapiens OX=9606 GN=DSTN PE=1 SV=1;sp|P60981-2|DEST_HUMAN Isoform 2 of Destrin OS=Homo sapiens OX=9606 GN=DSTN;sp|P60981|DEST_HUMAN Destrin OS=Homo sapiens OX=9606 GN=DSTN PE=1 SV=3	3	24013000	18968000	11212000	19824000	0	31109000	333	614	TRUE	640	9843	12655	12655
tr|F8VTQ5|F8VTQ5_HUMAN;tr|F8W646|F8W646_HUMAN;tr|F8VZ49|F8VZ49_HUMAN;sp|P09651-3|ROA1_HUMAN;tr|F8W6I7|F8W6I7_HUMAN;sp|Q32P51|RA1L2_HUMAN;sp|P09651-2|ROA1_HUMAN;sp|P09651|ROA1_HUMAN	tr|F8VTQ5|F8VTQ5_HUMAN;tr|F8W646|F8W646_HUMAN;tr|F8VZ49|F8VZ49_HUMAN;sp|P09651-3|ROA1_HUMAN;tr|F8W6I7|F8W6I7_HUMAN;sp|Q32P51|RA1L2_HUMAN;sp|P09651-2|ROA1_HUMAN;sp|P09651|ROA1_HUMAN	1;1;1;1;1;1;1;1	1;1;1;1;1;1;1;1	1;1;1;1;1;1;1;1	tr|F8VTQ5|F8VTQ5_HUMAN Heterogeneous nuclear ribonucleoprotein A1 (Fragment) OS=Homo sapiens OX=9606 GN=HNRNPA1 PE=1 SV=1;tr|F8W646|F8W646_HUMAN Heterogeneous nuclear ribonucleoprotein A1 (Fragment) OS=Homo sapiens OX=9606 GN=HNRNPA1 PE=1 SV=1;tr|F8VZ49|F8	8	25237000	25543000	24802000	45678000	0	22699000	224	1529	TRUE	1588	20038	24932	24932
tr|F8VZY9|F8VZY9_HUMAN;sp|P05783|K1C18_HUMAN	tr|F8VZY9|F8VZY9_HUMAN;sp|P05783|K1C18_HUMAN	2;2	2;2	2;2	tr|F8VZY9|F8VZY9_HUMAN Keratin, type I cytoskeletal 18 OS=Homo sapiens OX=9606 GN=KRT18 PE=1 SV=1;sp|P05783|K1C18_HUMAN Keratin, type I cytoskeletal 18 OS=Homo sapiens OX=9606 GN=KRT18 PE=1 SV=2	2	25528000	23484000	22052000	34373000	0	17943000	185	3102;3103	True;True	3227;3228	43118;43119	53740;53741;53742	53740;53742
tr|F8W079|F8W079_HUMAN;tr|H0YH81|H0YH81_HUMAN;sp|P06576|ATPB_HUMAN	tr|F8W079|F8W079_HUMAN;tr|H0YH81|H0YH81_HUMAN;sp|P06576|ATPB_HUMAN	1;1;1	1;1;1	1;1;1	tr|F8W079|F8W079_HUMAN ATP synthase subunit beta, mitochondrial (Fragment) OS=Homo sapiens OX=9606 GN=ATP5F1B PE=1 SV=1;tr|H0YH81|H0YH81_HUMAN ATP synthase subunit beta (Fragment) OS=Homo sapiens OX=9606 GN=ATP5F1B PE=1 SV=1;sp|P06576|ATPB_HUMAN ATP syntha	3	26713000	31267000	29759000	9346500	0	54705000	191	2047	TRUE	2134	26092	32425	32425
tr|F8W148|F8W148_HUMAN	tr|F8W148|F8W148_HUMAN	8	1	1	tr|F8W148|F8W148_HUMAN Carbonic anhydrase 6 (Fragment) OS=Homo sapiens OX=9606 GN=CA6 PE=1 SV=1	1	27129000	14677000	22265000	38810000	0	10241000	424	1165;1914;1988;1989;2104;2439;2647;3039	False;True;False;False;False;False;False;False	1208;1994;2075;2076;2191;2539;2754;2755;3163	16274;16275;16276;24926;25633;25634;25635;25636;25637;25638;25639;27002;33156;33157;33158;33159;35808;35809;42372	20454;20455;20456;30986;31844;31845;31846;31847;31848;31849;31850;33506;41456;41457;41458;41459;44618;44619;44620;52765	20456;30986;31844;31847;33506;41457;44620;52765	146	172
tr|F8WBR5|F8WBR5_HUMAN;tr|M0QZ52|M0QZ52_HUMAN;tr|G3V479|G3V479_HUMAN;sp|P0DP25|CALM3_HUMAN;sp|P0DP24|CALM2_HUMAN;sp|P0DP23|CALM1_HUMAN;tr|A0A590UK56|A0A590UK56_HUMAN;tr|E7EMB3|E7EMB3_HUMAN	tr|F8WBR5|F8WBR5_HUMAN;tr|M0QZ52|M0QZ52_HUMAN;tr|G3V479|G3V479_HUMAN;sp|P0DP25|CALM3_HUMAN;sp|P0DP24|CALM2_HUMAN;sp|P0DP23|CALM1_HUMAN	3;3;3;3;3;3;1;1	3;3;3;3;3;3;1;1	3;3;3;3;3;3;1;1	tr|F8WBR5|F8WBR5_HUMAN Calmodulin-2 OS=Homo sapiens OX=9606 GN=CALM2 PE=1 SV=1;tr|M0QZ52|M0QZ52_HUMAN Calmodulin 3 (Phosphorylase kinase, delta), isoform CRA_d OS=Homo sapiens OX=9606 GN=CALM1 PE=1 SV=1;tr|G3V479|G3V479_HUMAN Calmodulin-1 OS=Homo sapiens O	8	27467000	32931000	30092000	26975000	0	33177000	233	45;46;540	True;True;True	47;48;566	1008;1009;1010;7908;7909;7910	1425;1426;1427;10151;10152;10153	1425;1427;10153
tr|F8WDN2|F8WDN2_HUMAN;sp|Q99757|THIOM_HUMAN	tr|F8WDN2|F8WDN2_HUMAN;sp|Q99757|THIOM_HUMAN	1;1	1;1	1;1	tr|F8WDN2|F8WDN2_HUMAN Thioredoxin, mitochondrial OS=Homo sapiens OX=9606 GN=TXN2 PE=1 SV=1;sp|Q99757|THIOM_HUMAN Thioredoxin, mitochondrial OS=Homo sapiens OX=9606 GN=TXN2 PE=1 SV=2	2	27574000	21680000	8108800	26429000	0	24196000	400	1821	TRUE	1887	23686	29447	29447	168	1
tr|F8WE04|F8WE04_HUMAN;sp|P04792|HSPB1_HUMAN	tr|F8WE04|F8WE04_HUMAN;sp|P04792|HSPB1_HUMAN	1;1	1;1	1;1	tr|F8WE04|F8WE04_HUMAN Heat shock protein beta-1 OS=Homo sapiens OX=9606 GN=HSPB1 PE=1 SV=1;sp|P04792|HSPB1_HUMAN Heat shock protein beta-1 OS=Homo sapiens OX=9606 GN=HSPB1 PE=1 SV=2	2	27822000	45246000	52221000	38170000	0	35612000	172	1524	TRUE	1583	19986	24877	24877
tr|G3V1A4|G3V1A4_HUMAN;sp|P23528|COF1_HUMAN;tr|E9PK25|E9PK25_HUMAN;tr|E9PQB7|E9PQB7_HUMAN;tr|E9PP50|E9PP50_HUMAN;sp|Q9Y281-3|COF2_HUMAN;sp|Q9Y281|COF2_HUMAN;tr|E9PLJ3|E9PLJ3_HUMAN;tr|E9PS23|E9PS23_HUMAN	tr|G3V1A4|G3V1A4_HUMAN;sp|P23528|COF1_HUMAN;tr|E9PK25|E9PK25_HUMAN;tr|E9PQB7|E9PQB7_HUMAN;tr|E9PP50|E9PP50_HUMAN;sp|Q9Y281-3|COF2_HUMAN;sp|Q9Y281|COF2_HUMAN	5;5;5;4;4;3;3;2;1	5;5;5;4;4;3;3;2;1	5;5;5;4;4;3;3;2;1	tr|G3V1A4|G3V1A4_HUMAN Cofilin 1 (Non-muscle), isoform CRA_a OS=Homo sapiens OX=9606 GN=CFL1 PE=1 SV=1;sp|P23528|COF1_HUMAN Cofilin-1 OS=Homo sapiens OX=9606 GN=CFL1 PE=1 SV=3;tr|E9PK25|E9PK25_HUMAN Cofilin-1 OS=Homo sapiens OX=9606 GN=CFL1 PE=1 SV=1;tr|E9	9	33943000	34919000	35079000	30697000	0	21894000	283	703;1372;1538;1885;2982	True;True;True;True;True	734;1423;1597;1965;3105	10967;10968;10969;10970;18004;20106;24686;24687;24688;41458	13989;13990;13991;13992;22430;25004;30697;30698;30699;51721	13991;22430;25004;30697;51721
tr|G3V1M9|G3V1M9_HUMAN;sp|P04280|PRP1_HUMAN;tr|A0A0D9SET1|A0A0D9SET1_HUMAN;tr|A0A4W8X8U3|A0A4W8X8U3_HUMAN;tr|A0A0G2JMN8|A0A0G2JMN8_HUMAN;tr|A0A0G2JM13|A0A0G2JM13_HUMAN;tr|A0A0G2JR74|A0A0G2JR74_HUMAN	tr|G3V1M9|G3V1M9_HUMAN;sp|P04280|PRP1_HUMAN	3;2;1;1;1;1;1	3;2;1;1;1;1;1	2;1;0;1;0;0;0	tr|G3V1M9|G3V1M9_HUMAN Basic salivary proline-rich protein 1 OS=Homo sapiens OX=9606 GN=PRB1 PE=1 SV=2;sp|P04280|PRP1_HUMAN Basic salivary proline-rich protein 1 OS=Homo sapiens OX=9606 GN=PRB1 PE=1 SV=3	7	42324000	42123000	61474000	58984000	0	49282000	425	1422;2015;2363	True;True;True	1477;2102;2461	18459;18460;18461;25748;32430	22952;22953;22954;22955;22956;22957;31968;40551	22955;31968;40551
tr|G3V1R1|G3V1R1_HUMAN	tr|G3V1R1|G3V1R1_HUMAN	1	1	1	tr|G3V1R1|G3V1R1_HUMAN Basic salivary proline-rich protein 1 OS=Homo sapiens OX=9606 GN=PRB1 PE=1 SV=1	1	46341000	0	0	0	0	0	426	2362	TRUE	2460	32429	40550	40550
tr|G3V2A3|G3V2A3_HUMAN;tr|Q5ST81|Q5ST81_HUMAN;sp|Q13509-2|TBB3_HUMAN;tr|Q5JP53|Q5JP53_HUMAN;sp|P07437|TBB5_HUMAN;sp|Q9BVA1|TBB2B_HUMAN;sp|Q13885|TBB2A_HUMAN;sp|P68371|TBB4B_HUMAN;sp|Q13509|TBB3_HUMAN;tr|A0A0B4J269|A0A0B4J269_HUMAN	tr|G3V2A3|G3V2A3_HUMAN;tr|Q5ST81|Q5ST81_HUMAN;sp|Q13509-2|TBB3_HUMAN;tr|Q5JP53|Q5JP53_HUMAN;sp|P07437|TBB5_HUMAN;sp|Q9BVA1|TBB2B_HUMAN;sp|Q13885|TBB2A_HUMAN;sp|P68371|TBB4B_HUMAN;sp|Q13509|TBB3_HUMAN;tr|A0A0B4J269|A0A0B4J269_HUMAN	1;1;1;1;1;1;1;1;1;1	1;1;1;1;1;1;1;1;1;1	1;1;1;1;1;1;1;1;1;1	tr|G3V2A3|G3V2A3_HUMAN Tubulin beta chain (Fragment) OS=Homo sapiens OX=9606 GN=TUBB3 PE=1 SV=1;tr|Q5ST81|Q5ST81_HUMAN Tubulin beta chain OS=Homo sapiens OX=9606 GN=TUBB PE=1 SV=1;sp|Q13509-2|TBB3_HUMAN Isoform 2 of Tubulin beta-3 chain OS=Homo sapiens OX=	10	48244000	78094000	68571000	46835000	0	80942000	208	976	TRUE	1013	14234	17967	17967
tr|G3V5X6|G3V5X6_HUMAN;tr|G3V3K6|G3V3K6_HUMAN;tr|G3V251|G3V251_HUMAN;tr|G3V2D6|G3V2D6_HUMAN;sp|P07910-4|HNRPC_HUMAN;tr|G3V4W0|G3V4W0_HUMAN;tr|B4DY08|B4DY08_HUMAN;tr|B2R5W2|B2R5W2_HUMAN;tr|G3V4C1|G3V4C1_HUMAN;sp|P07910-2|HNRPC_HUMAN	tr|G3V5X6|G3V5X6_HUMAN;tr|G3V3K6|G3V3K6_HUMAN;tr|G3V251|G3V251_HUMAN;tr|G3V2D6|G3V2D6_HUMAN;sp|P07910-4|HNRPC_HUMAN;tr|G3V4W0|G3V4W0_HUMAN;tr|B4DY08|B4DY08_HUMAN;tr|B2R5W2|B2R5W2_HUMAN;tr|G3V4C1|G3V4C1_HUMAN;sp|P07910-2|HNRPC_HUMAN	1;1;1;1;1;1;1;1;1;1	1;1;1;1;1;1;1;1;1;1	1;1;1;1;1;1;1;1;1;1	tr|G3V5X6|G3V5X6_HUMAN Heterogeneous nuclear ribonucleoproteins C1/C2 (Fragment) OS=Homo sapiens OX=9606 GN=HNRNPC PE=1 SV=1;tr|G3V3K6|G3V3K6_HUMAN Heterogeneous nuclear ribonucleoproteins C1/C2 (Fragment) OS=Homo sapiens OX=9606 GN=HNRNPC PE=1 SV=1;tr|G3V	10	48504000	79637000	70610000	52821000	0	74720000	212	2188	TRUE	2279	29459	36849	36849	129	104
tr|G3XAM2|G3XAM2_HUMAN;sp|P05156|CFAI_HUMAN;tr|E7ETH0|E7ETH0_HUMAN;tr|A0A2R8Y3M9|A0A2R8Y3M9_HUMAN;tr|A0A087X0I2|A0A087X0I2_HUMAN;CON__Q32PI4	tr|G3XAM2|G3XAM2_HUMAN;sp|P05156|CFAI_HUMAN;tr|E7ETH0|E7ETH0_HUMAN;tr|A0A2R8Y3M9|A0A2R8Y3M9_HUMAN	10;10;10;8;4;1	10;10;10;8;4;1	10;10;10;8;4;1	tr|G3XAM2|G3XAM2_HUMAN Complement factor I OS=Homo sapiens OX=9606 GN=CFI PE=1 SV=1;sp|P05156|CFAI_HUMAN Complement factor I OS=Homo sapiens OX=9606 GN=CFI PE=1 SV=2;tr|E7ETH0|E7ETH0_HUMAN Complement factor I OS=Homo sapiens OX=9606 GN=CFI PE=1 SV=1;tr|A0A	6	51088000	40099000	36066000	47782000	1261700	31630000	179	210;545;546;996;1328;2591;2703;2704;2760;3066	True;True;True;True;True;True;True;True;True;True	217;571;572;1033;1378;2696;2697;2817;2818;2874;3190	3521;3522;3523;3524;3525;7943;7944;7945;7946;7947;7948;7949;7950;7951;7952;7953;7954;7955;7956;7957;7958;14374;14375;14376;14377;14378;14379;14380;14381;17627;34972;34973;34974;34975;37181;37182;37183;37184;37185;37186;37187;37188;37189;37190;37191;37192;37193;37194;37195;38460;38461;38462;38463;38464;38465;38466;38467;38468;42707	4607;4608;4609;4610;4611;10188;10189;10190;10191;10192;10193;10194;10195;10196;10197;10198;10199;10200;10201;10202;10203;10204;18114;18115;18116;18117;18118;18119;18120;18121;21990;43583;43584;43585;43586;46653;46654;46655;46656;46657;46658;46659;46660;46661;46662;46663;46664;46665;46666;46667;48231;48232;48233;48234;48235;48236;48237;48238;48239;53252	4611;10191;10204;18116;21990;43585;46656;46664;48232;53252	126	204
tr|H0YBE4|H0YBE4_HUMAN;tr|A0A087X1J7|A0A087X1J7_HUMAN;sp|P22352|GPX3_HUMAN	tr|H0YBE4|H0YBE4_HUMAN;tr|A0A087X1J7|A0A087X1J7_HUMAN;sp|P22352|GPX3_HUMAN	1;1;1	1;1;1	1;1;1	tr|H0YBE4|H0YBE4_HUMAN Glutathione peroxidase 3 (Fragment) OS=Homo sapiens OX=9606 GN=GPX3 PE=1 SV=1;tr|A0A087X1J7|A0A087X1J7_HUMAN Glutathione peroxidase OS=Homo sapiens OX=9606 GN=GPX3 PE=1 SV=1;sp|P22352|GPX3_HUMAN Glutathione peroxidase 3 OS=Homo sapie	3	52712000	67898000	44956000	56638000	2332200	67938000	275	3095	TRUE	3220	43032;43033;43034;43035;43036;43037;43038;43039;43040;43041;43042;43043	53651;53652;53653;53654;53655;53656;53657;53658;53659;53660;53661;53662	53659
tr|H0YFL7|H0YFL7_HUMAN;sp|Q9NZP8|C1RL_HUMAN	tr|H0YFL7|H0YFL7_HUMAN;sp|Q9NZP8|C1RL_HUMAN	1;1	1;1	1;1	tr|H0YFL7|H0YFL7_HUMAN Complement C1r subcomponent-like protein (Fragment) OS=Homo sapiens OX=9606 GN=C1RL PE=1 SV=1;sp|Q9NZP8|C1RL_HUMAN Complement C1r subcomponent-like protein OS=Homo sapiens OX=9606 GN=C1RL PE=1 SV=2	2	54508000	0	0	0	0	0	405	1547	TRUE	1607	20134;20135;20136	25035;25036;25037	25035
tr|H0YFX9|H0YFX9_HUMAN;sp|Q99878|H2A1J_HUMAN;sp|Q96KK5|H2A1H_HUMAN;sp|Q9BTM1|H2AJ_HUMAN;sp|Q16777|H2A2C_HUMAN;sp|Q93077|H2A1C_HUMAN;sp|Q7L7L0|H2A3_HUMAN;sp|Q6FI13|H2A2A_HUMAN;sp|P20671|H2A1D_HUMAN;sp|P0C0S8|H2A1_HUMAN;sp|P04908|H2A1B_HUMAN;tr|A0A0U1RR32|A0A0U1RR32_HUMAN;tr|A0A0U1RRH7|A0A0U1RRH7_HUMAN	tr|H0YFX9|H0YFX9_HUMAN;sp|Q99878|H2A1J_HUMAN;sp|Q96KK5|H2A1H_HUMAN;sp|Q9BTM1|H2AJ_HUMAN;sp|Q16777|H2A2C_HUMAN;sp|Q93077|H2A1C_HUMAN;sp|Q7L7L0|H2A3_HUMAN;sp|Q6FI13|H2A2A_HUMAN;sp|P20671|H2A1D_HUMAN;sp|P0C0S8|H2A1_HUMAN;sp|P04908|H2A1B_HUMAN;tr|A0A0U1RR32|A0A0U1RR32_HUMAN;tr|A0A0U1RRH7|A0A0U1RRH7_HUMAN	1;1;1;1;1;1;1;1;1;1;1;1;1	1;1;1;1;1;1;1;1;1;1;1;1;1	1;1;1;1;1;1;1;1;1;1;1;1;1	tr|H0YFX9|H0YFX9_HUMAN Histone H2A (Fragment) OS=Homo sapiens OX=9606 GN=H2AJ PE=1 SV=1;sp|Q99878|H2A1J_HUMAN Histone H2A type 1-J OS=Homo sapiens OX=9606 GN=H2AC14 PE=1 SV=3;sp|Q96KK5|H2A1H_HUMAN Histone H2A type 1-H OS=Homo sapiens OX=9606 GN=HIST1H2AH P	13	58492000	51229000	89660000	49381000	0	87661000	174	2906	TRUE	3028	40558;40559;40560	50701;50702;50703	50702
tr|H0YIB2|H0YIB2_HUMAN;tr|F8VP67|F8VP67_HUMAN;tr|F8VUG2|F8VUG2_HUMAN;tr|F8W1U3|F8W1U3_HUMAN;sp|P05787|K2C8_HUMAN;CON__P05787;sp|P05787-2|K2C8_HUMAN	tr|H0YIB2|H0YIB2_HUMAN;tr|F8VP67|F8VP67_HUMAN;tr|F8VUG2|F8VUG2_HUMAN;tr|F8W1U3|F8W1U3_HUMAN;sp|P05787|K2C8_HUMAN;CON__P05787;sp|P05787-2|K2C8_HUMAN	1;1;1;1;1;1;1	1;1;1;1;1;1;1	1;1;1;1;1;1;1	tr|H0YIB2|H0YIB2_HUMAN Keratin, type II cytoskeletal 8 (Fragment) OS=Homo sapiens OX=9606 GN=KRT8 PE=1 SV=2;tr|F8VP67|F8VP67_HUMAN Keratin, type II cytoskeletal 8 (Fragment) OS=Homo sapiens OX=9606 GN=KRT8 PE=1 SV=1;tr|F8VUG2|F8VUG2_HUMAN Keratin, type II	7	62555000	75361000	65512000	58059000	0	66008000	9	1597	TRUE	1657	20761	25767	25767
tr|H0YLX2|H0YLX2_HUMAN;sp|Q2KHR2-2|RFX7_HUMAN;sp|Q2KHR2|RFX7_HUMAN	tr|H0YLX2|H0YLX2_HUMAN;sp|Q2KHR2-2|RFX7_HUMAN;sp|Q2KHR2|RFX7_HUMAN	1;1;1	1;1;1	1;1;1	tr|H0YLX2|H0YLX2_HUMAN DNA-binding protein RFX7 OS=Homo sapiens OX=9606 GN=RFX7 PE=1 SV=2;sp|Q2KHR2-2|RFX7_HUMAN Isoform 2 of DNA-binding protein RFX7 OS=Homo sapiens OX=9606 GN=RFX7;sp|Q2KHR2|RFX7_HUMAN DNA-binding protein RFX7 OS=Homo sapiens OX=9606 GN=	3	63411000	51864000	63908000	45106000	0	46749000	377	2346	TRUE	2443	32254	40358	40358	161;162;163	162;168;175
tr|H3BU78|H3BU78_HUMAN;tr|H3BQN4|H3BQN4_HUMAN;sp|P04075|ALDOA_HUMAN;tr|J3KPS3|J3KPS3_HUMAN;sp|P04075-2|ALDOA_HUMAN;tr|H3BR04|H3BR04_HUMAN;tr|H3BPS8|H3BPS8_HUMAN;tr|H3BR68|H3BR68_HUMAN;tr|H3BMQ8|H3BMQ8_HUMAN;tr|H3BUH7|H3BUH7_HUMAN	tr|H3BU78|H3BU78_HUMAN;tr|H3BQN4|H3BQN4_HUMAN;sp|P04075|ALDOA_HUMAN;tr|J3KPS3|J3KPS3_HUMAN;sp|P04075-2|ALDOA_HUMAN;tr|H3BR04|H3BR04_HUMAN;tr|H3BPS8|H3BPS8_HUMAN	3;3;3;3;3;2;2;1;1;1	3;3;3;3;3;2;2;1;1;1	3;3;3;3;3;2;2;1;1;1	tr|H3BU78|H3BU78_HUMAN Fructose-bisphosphate aldolase (Fragment) OS=Homo sapiens OX=9606 GN=ALDOA PE=1 SV=2;tr|H3BQN4|H3BQN4_HUMAN Fructose-bisphosphate aldolase OS=Homo sapiens OX=9606 GN=ALDOA PE=1 SV=1;sp|P04075|ALDOA_HUMAN Fructose-bisphosphate aldolas	10	65011000	49305000	74803000	65055000	0	51194000	159	871;1224;2830	True;True;True	907;1268;2949	13339;16865;16866;39457	16974;21123;21124;49399	16974;21124;49399	100	168
tr|H3BUM8|H3BUM8_HUMAN;tr|H3BRL3|H3BRL3_HUMAN;sp|O14562|UBFD1_HUMAN	tr|H3BUM8|H3BUM8_HUMAN;tr|H3BRL3|H3BRL3_HUMAN;sp|O14562|UBFD1_HUMAN	1;1;1	1;1;1	1;1;1	tr|H3BUM8|H3BUM8_HUMAN Ubiquitin domain-containing protein UBFD1 OS=Homo sapiens OX=9606 GN=UBFD1 PE=1 SV=1;tr|H3BRL3|H3BRL3_HUMAN Ubiquitin domain-containing protein UBFD1 OS=Homo sapiens OX=9606 GN=UBFD1 PE=1 SV=1;sp|O14562|UBFD1_HUMAN Ubiquitin domain-c	3	68470000	77970000	50672000	82203000	0	17185000	51	1234	TRUE	1278	16904	21162	21162	24;25	124;128
tr|H7BY16|H7BY16_HUMAN;sp|P19338|NUCL_HUMAN	tr|H7BY16|H7BY16_HUMAN;sp|P19338|NUCL_HUMAN	1;1	1;1	1;1	tr|H7BY16|H7BY16_HUMAN Nucleolin (Fragment) OS=Homo sapiens OX=9606 GN=NCL PE=1 SV=8;sp|P19338|NUCL_HUMAN Nucleolin OS=Homo sapiens OX=9606 GN=NCL PE=1 SV=3	2	71492000	67888000	46158000	73247000	0	61767000	262	2589	TRUE	2694	34967	43578	43578
tr|H7BYH4|H7BYH4_HUMAN;sp|P00441|SODC_HUMAN	tr|H7BYH4|H7BYH4_HUMAN;sp|P00441|SODC_HUMAN	1;1	1;1	1;1	tr|H7BYH4|H7BYH4_HUMAN Superoxide dismutase [Cu-Zn] OS=Homo sapiens OX=9606 GN=SOD1 PE=1 SV=1;sp|P00441|SODC_HUMAN Superoxide dismutase [Cu-Zn] OS=Homo sapiens OX=9606 GN=SOD1 PE=1 SV=2	2	76884000	50787000	82817000	52487000	0	47430000	69	1016	TRUE	1053	14539	18341	18341
tr|H7BYN4|H7BYN4_HUMAN;sp|Q02241|KIF23_HUMAN	tr|H7BYN4|H7BYN4_HUMAN;sp|Q02241|KIF23_HUMAN	1;1	1;1	1;1	tr|H7BYN4|H7BYN4_HUMAN Kinesin-like protein OS=Homo sapiens OX=9606 GN=KIF23 PE=1 SV=1;sp|Q02241|KIF23_HUMAN Kinesin-like protein KIF23 OS=Homo sapiens OX=9606 GN=KIF23 PE=1 SV=3	2	77649000	57135000	82439000	46032000	0	178410000	358	2463	TRUE	2565	33378;33379;33380;33381;33382	41719;41720;41721;41722;41723;41724	41721
tr|H7BYX9|H7BYX9_HUMAN;sp|P04070|PROC_HUMAN;tr|E7END6|E7END6_HUMAN;sp|P04070-2|PROC_HUMAN	tr|H7BYX9|H7BYX9_HUMAN;sp|P04070|PROC_HUMAN;tr|E7END6|E7END6_HUMAN;sp|P04070-2|PROC_HUMAN	1;1;1;1	1;1;1;1	1;1;1;1	tr|H7BYX9|H7BYX9_HUMAN Vitamin K-dependent protein C (Fragment) OS=Homo sapiens OX=9606 GN=PROC PE=1 SV=1;sp|P04070|PROC_HUMAN Vitamin K-dependent protein C OS=Homo sapiens OX=9606 GN=PROC PE=1 SV=1;tr|E7END6|E7END6_HUMAN Vitamin K-dependent protein C OS=H	4	79794000	66581000	98228000	75507000	0	61899000	158	2410	TRUE	2510	32975;32976;32977	41230;41231;41232	41231
tr|H7BZI1|H7BZI1_HUMAN;sp|Q02818|NUCB1_HUMAN;tr|C9JKZ2|C9JKZ2_HUMAN;tr|C9JBD3|C9JBD3_HUMAN;tr|C9J3C1|C9J3C1_HUMAN	tr|H7BZI1|H7BZI1_HUMAN;sp|Q02818|NUCB1_HUMAN;tr|C9JKZ2|C9JKZ2_HUMAN	3;3;2;1;1	3;3;2;1;1	3;3;2;1;1	tr|H7BZI1|H7BZI1_HUMAN Nucleobindin-1 (Fragment) OS=Homo sapiens OX=9606 GN=NUCB1 PE=1 SV=1;sp|Q02818|NUCB1_HUMAN Nucleobindin-1 OS=Homo sapiens OX=9606 GN=NUCB1 PE=1 SV=4;tr|C9JKZ2|C9JKZ2_HUMAN Nucleobindin-1 (Fragment) OS=Homo sapiens OX=9606 GN=NUCB1 PE	5	80886000	42751000	73002000	61883000	0	46418000	360	438;1799;3049	True;True;True	454;1865;3173	6293;23449;23450;42413;42414	8056;29164;29165;52814;52815	8056;29164;52814
tr|H7C0X8|H7C0X8_HUMAN;sp|P40121-2|CAPG_HUMAN;sp|P40121|CAPG_HUMAN	tr|H7C0X8|H7C0X8_HUMAN;sp|P40121-2|CAPG_HUMAN;sp|P40121|CAPG_HUMAN	1;1;1	1;1;1	1;1;1	tr|H7C0X8|H7C0X8_HUMAN Macrophage-capping protein (Fragment) OS=Homo sapiens OX=9606 GN=CAPG PE=1 SV=1;sp|P40121-2|CAPG_HUMAN Isoform 2 of Macrophage-capping protein OS=Homo sapiens OX=9606 GN=CAPG;sp|P40121|CAPG_HUMAN Macrophage-capping protein OS=Homo sa	3	88124000	0	0	0	0	0	311	2035	TRUE	2122	25915;25916	32186;32187	32187
tr|H7C1M3|H7C1M3_HUMAN;sp|P22894|MMP8_HUMAN	tr|H7C1M3|H7C1M3_HUMAN;sp|P22894|MMP8_HUMAN	2;2	2;2	2;2	tr|H7C1M3|H7C1M3_HUMAN Neutrophil collagenase (Fragment) OS=Homo sapiens OX=9606 GN=MMP8 PE=1 SV=1;sp|P22894|MMP8_HUMAN Neutrophil collagenase OS=Homo sapiens OX=9606 GN=MMP8 PE=1 SV=1	2	89401000	71716000	82856000	132440000	0	50399000	278	126;345	True;True	131;356	2380;5184;5185	3100;6694;6695	3100;6695
tr|H7C2T3|H7C2T3_HUMAN;tr|C9JMZ3|C9JMZ3_HUMAN;tr|A6NKB8|A6NKB8_HUMAN;sp|Q9H4A4|AMPB_HUMAN	tr|H7C2T3|H7C2T3_HUMAN;tr|C9JMZ3|C9JMZ3_HUMAN;tr|A6NKB8|A6NKB8_HUMAN;sp|Q9H4A4|AMPB_HUMAN	1;1;1;1	1;1;1;1	1;1;1;1	tr|H7C2T3|H7C2T3_HUMAN Aminopeptidase B (Fragment) OS=Homo sapiens OX=9606 GN=RNPEP PE=1 SV=1;tr|C9JMZ3|C9JMZ3_HUMAN Aminopeptidase B (Fragment) OS=Homo sapiens OX=9606 GN=RNPEP PE=1 SV=1;tr|A6NKB8|A6NKB8_HUMAN Aminopeptidase B OS=Homo sapiens OX=9606 GN=R	4	102210000	138940000	111020000	89326000	0	0	402	940	TRUE	977	13876;13877;13878;13879;13880;13881;13882;13883;13884;13885	17563;17564;17565;17566;17567;17568;17569;17570;17571;17572	17568
tr|I3L145|I3L145_HUMAN;sp|P04278-5|SHBG_HUMAN;sp|P04278|SHBG_HUMAN;tr|I3L1J1|I3L1J1_HUMAN;tr|B4DYU0|B4DYU0_HUMAN;tr|A0A0C4DGN2|A0A0C4DGN2_HUMAN;sp|P04278-4|SHBG_HUMAN;sp|P04278-2|SHBG_HUMAN;tr|I3L2X4|I3L2X4_HUMAN;sp|P04278-3|SHBG_HUMAN	tr|I3L145|I3L145_HUMAN;sp|P04278-5|SHBG_HUMAN;sp|P04278|SHBG_HUMAN;tr|I3L1J1|I3L1J1_HUMAN;tr|B4DYU0|B4DYU0_HUMAN;tr|A0A0C4DGN2|A0A0C4DGN2_HUMAN;sp|P04278-4|SHBG_HUMAN;sp|P04278-2|SHBG_HUMAN;tr|I3L2X4|I3L2X4_HUMAN;sp|P04278-3|SHBG_HUMAN	2;2;2;1;1;1;1;1;1;1	2;2;2;1;1;1;1;1;1;1	2;2;2;1;1;1;1;1;1;1	tr|I3L145|I3L145_HUMAN Sex hormone-binding globulin OS=Homo sapiens OX=9606 GN=SHBG PE=1 SV=1;sp|P04278-5|SHBG_HUMAN Isoform 5 of Sex hormone-binding globulin OS=Homo sapiens OX=9606 GN=SHBG;sp|P04278|SHBG_HUMAN Sex hormone-binding globulin OS=Homo sapiens	10	102710000	73439000	81202000	86813000	1650900	65441000	167	1182;2938	True;True	1226;3060	16576;16577;16578;40799;40800;40801;40802;40803;40804;40805;40806;40807;40808	20785;20786;20787;50962;50963;50964;50965;50966;50967;50968;50969;50970;50971	20786;50969
tr|J3KRE2|J3KRE2_HUMAN;tr|J3KTF8|J3KTF8_HUMAN;sp|P52565|GDIR1_HUMAN;tr|J3QQX2|J3QQX2_HUMAN	tr|J3KRE2|J3KRE2_HUMAN;tr|J3KTF8|J3KTF8_HUMAN;sp|P52565|GDIR1_HUMAN;tr|J3QQX2|J3QQX2_HUMAN	1;1;1;1	1;1;1;1	1;1;1;1	tr|J3KRE2|J3KRE2_HUMAN Rho GDP-dissociation inhibitor 1 OS=Homo sapiens OX=9606 GN=ARHGDIA PE=1 SV=1;tr|J3KTF8|J3KTF8_HUMAN Rho GDP-dissociation inhibitor 1 (Fragment) OS=Homo sapiens OX=9606 GN=ARHGDIA PE=1 SV=8;sp|P52565|GDIR1_HUMAN Rho GDP-dissociation	4	113250000	107810000	104680000	145140000	0	84095000	323	64	TRUE	66	1185	1621	1621
tr|J3QSA3|J3QSA3_HUMAN;tr|B4DV12|B4DV12_HUMAN;tr|Q96C32|Q96C32_HUMAN;tr|Q5PY61|Q5PY61_HUMAN;sp|P0CG47|UBB_HUMAN;tr|J3QKN0|J3QKN0_HUMAN;tr|F5GXK7|F5GXK7_HUMAN;tr|F5H747|F5H747_HUMAN;sp|P62979|RS27A_HUMAN;tr|F5H388|F5H388_HUMAN;tr|F5H265|F5H265_HUMAN;tr|F5GZ39|F5GZ39_HUMAN;tr|F5H2Z3|F5H2Z3_HUMAN;tr|F5GYU3|F5GYU3_HUMAN;sp|P62987|RL40_HUMAN;tr|F5H6Q2|F5H6Q2_HUMAN;tr|J3QTR3|J3QTR3_HUMAN;tr|Q49A90|Q49A…	tr|J3QSA3|J3QSA3_HUMAN;tr|B4DV12|B4DV12_HUMAN;tr|Q96C32|Q96C32_HUMAN;tr|Q5PY61|Q5PY61_HUMAN;sp|P0CG47|UBB_HUMAN;tr|J3QKN0|J3QKN0_HUMAN;tr|F5GXK7|F5GXK7_HUMAN;tr|F5H747|F5H747_HUMAN;sp|P62979|RS27A_HUMAN;tr|F5H388|F5H388_HUMAN;tr|F5H265|F5H265_HUMAN;tr|F5GZ39|F5GZ39_HUMAN;tr|F5H2Z3|F5H2Z3_HUMAN;tr|F5GYU3|F5GYU3_HUMAN;sp|P62987|RL40_HUMAN;tr|F5H6Q2|F5H6Q2_HUMAN;tr|J3QTR3|J3QTR3_HUMAN;tr|Q49A90|Q49A…	1;1;1;1;1;1;1;1;1;1;1;1;1;1;1;1;1;1;1;1;1	1;1;1;1;1;1;1;1;1;1;1;1;1;1;1;1;1;1;1;1;1	1;1;1;1;1;1;1;1;1;1;1;1;1;1;1;1;1;1;1;1;1	tr|J3QSA3|J3QSA3_HUMAN Polyubiquitin-B (Fragment) OS=Homo sapiens OX=9606 GN=UBB PE=1 SV=1;tr|B4DV12|B4DV12_HUMAN Polyubiquitin-B OS=Homo sapiens OX=9606 GN=UBB PE=1 SV=1;tr|Q96C32|Q96C32_HUMAN Polyubiquitin-C OS=Homo sapiens OX=9606 GN=UBC PE=1 SV=1;tr|Q5	21	115390000	143760000	136680000	154540000	0	117390000	228	2551	TRUE	2653	34675;34676	43262;43263	43262
tr|K7EJM4|K7EJM4_HUMAN;sp|Q99536-2|VAT1_HUMAN;sp|Q99536-3|VAT1_HUMAN;sp|Q99536|VAT1_HUMAN	tr|K7EJM4|K7EJM4_HUMAN;sp|Q99536-2|VAT1_HUMAN;sp|Q99536-3|VAT1_HUMAN;sp|Q99536|VAT1_HUMAN	1;1;1;1	1;1;1;1	1;1;1;1	tr|K7EJM4|K7EJM4_HUMAN Synaptic vesicle membrane protein VAT-1 homolog (Fragment) OS=Homo sapiens OX=9606 GN=VAT1 PE=1 SV=1;sp|Q99536-2|VAT1_HUMAN Isoform 2 of Synaptic vesicle membrane protein VAT-1 homolog OS=Homo sapiens OX=9606 GN=VAT1;sp|Q99536-3|VAT1	4	121900000	110750000	95799000	123150000	0	86775000	399	2696	TRUE	2809	37147	46618	46618	166;167	8;11
tr|K7EKL3|K7EKL3_HUMAN;sp|P28799-3|GRN_HUMAN;sp|P28799|GRN_HUMAN;tr|K7EQ05|K7EQ05_HUMAN;sp|P28799-2|GRN_HUMAN	tr|K7EKL3|K7EKL3_HUMAN;sp|P28799-3|GRN_HUMAN;sp|P28799|GRN_HUMAN;tr|K7EQ05|K7EQ05_HUMAN;sp|P28799-2|GRN_HUMAN	2;2;2;1;1	2;2;2;1;1	2;2;2;1;1	tr|K7EKL3|K7EKL3_HUMAN Progranulin (Fragment) OS=Homo sapiens OX=9606 GN=GRN PE=1 SV=1;sp|P28799-3|GRN_HUMAN Isoform 3 of Progranulin OS=Homo sapiens OX=9606 GN=GRN;sp|P28799|GRN_HUMAN Progranulin OS=Homo sapiens OX=9606 GN=GRN PE=1 SV=2;tr|K7EQ05|K7EQ05_H	5	124830000	129800000	123620000	111810000	0	105620000	291	412;1702	True;True	423;1764	5890;21794;21795	7621;26932;26933	7621;26933
tr|K7EN27|K7EN27_HUMAN;tr|K7ELW0|K7ELW0_HUMAN;sp|Q99497|PARK7_HUMAN	tr|K7EN27|K7EN27_HUMAN;tr|K7ELW0|K7ELW0_HUMAN;sp|Q99497|PARK7_HUMAN	1;1;1	1;1;1	1;1;1	tr|K7EN27|K7EN27_HUMAN Protein/nucleic acid deglycase DJ-1 (Fragment) OS=Homo sapiens OX=9606 GN=PARK7 PE=1 SV=1;tr|K7ELW0|K7ELW0_HUMAN Protein/nucleic acid deglycase DJ-1 OS=Homo sapiens OX=9606 GN=PARK7 PE=1 SV=1;sp|Q99497|PARK7_HUMAN Protein/nucleic aci	3	127030000	112010000	67402000	119830000	0	95704000	398	1035	TRUE	1072	14630;14631	18435;18436;18437	18436
tr|K7ERI9|K7ERI9_HUMAN;sp|P02654|APOC1_HUMAN;tr|K7EKP1|K7EKP1_HUMAN;tr|K7EJI9|K7EJI9_HUMAN;tr|K7ELM9|K7ELM9_HUMAN;tr|K7EPF9|K7EPF9_HUMAN	tr|K7ERI9|K7ERI9_HUMAN;sp|P02654|APOC1_HUMAN;tr|K7EKP1|K7EKP1_HUMAN;tr|K7EJI9|K7EJI9_HUMAN;tr|K7ELM9|K7ELM9_HUMAN;tr|K7EPF9|K7EPF9_HUMAN	2;2;1;1;1;1	2;2;1;1;1;1	2;2;1;1;1;1	tr|K7ERI9|K7ERI9_HUMAN Apolipoprotein C-I (Fragment) OS=Homo sapiens OX=9606 GN=APOC1 PE=1 SV=1;sp|P02654|APOC1_HUMAN Apolipoprotein C-I OS=Homo sapiens OX=9606 GN=APOC1 PE=1 SV=1;tr|K7EKP1|K7EKP1_HUMAN Apolipoprotein C-I (Fragment) OS=Homo sapiens OX=9606	6	129100000	100900000	143300000	125920000	0	76934000	125	579;1837	True;True	605;1912	8208;8209;8210;8211;24003;24004;24005;24006;24007;24008;24009;24010;24011;24012;24013;24014;24015;24016;24017;24018	10494;10495;10496;10497;29796;29797;29798;29799;29800;29801;29802;29803;29804;29805;29806;29807;29808;29809;29810;29811	10495;29805	86	64
tr|Q5H9A7|Q5H9A7_HUMAN;sp|P01033|TIMP1_HUMAN;tr|H0Y789|H0Y789_HUMAN;tr|Q5H9B4|Q5H9B4_HUMAN;tr|Q5H9B5|Q5H9B5_HUMAN	tr|Q5H9A7|Q5H9A7_HUMAN;sp|P01033|TIMP1_HUMAN;tr|H0Y789|H0Y789_HUMAN	4;4;3;1;1	4;4;3;1;1	4;4;3;1;1	tr|Q5H9A7|Q5H9A7_HUMAN Metalloproteinase inhibitor 1 OS=Homo sapiens OX=9606 GN=TIMP1 PE=1 SV=1;sp|P01033|TIMP1_HUMAN Metalloproteinase inhibitor 1 OS=Homo sapiens OX=9606 GN=TIMP1 PE=1 SV=1;tr|H0Y789|H0Y789_HUMAN Metalloproteinase inhibitor 1 (Fragment) O	5	139330000	144590000	118140000	103140000	0	125000000	88	667;953;1689;2691	True;True;True;True	695;990;1751;2803	10346;13999;14000;21673;37111	13179;17702;17703;26795;46582	13179;17703;26795;46582
tr|Q5JR07|Q5JR07_HUMAN;tr|C9JNR4|C9JNR4_HUMAN;tr|E9PQH6|E9PQH6_HUMAN;tr|C9JX21|C9JX21_HUMAN;tr|Q5JR08|Q5JR08_HUMAN;sp|P61586|RHOA_HUMAN;sp|P08134|RHOC_HUMAN;tr|Q5JR05|Q5JR05_HUMAN	tr|Q5JR07|Q5JR07_HUMAN;tr|C9JNR4|C9JNR4_HUMAN;tr|E9PQH6|E9PQH6_HUMAN;tr|C9JX21|C9JX21_HUMAN;tr|Q5JR08|Q5JR08_HUMAN;sp|P61586|RHOA_HUMAN;sp|P08134|RHOC_HUMAN;tr|Q5JR05|Q5JR05_HUMAN	1;1;1;1;1;1;1;1	1;1;1;1;1;1;1;1	1;1;1;1;1;1;1;1	tr|Q5JR07|Q5JR07_HUMAN Rho-related GTP-binding protein RhoC (Fragment) OS=Homo sapiens OX=9606 GN=RHOC PE=1 SV=1;tr|C9JNR4|C9JNR4_HUMAN Transforming protein RhoA (Fragment) OS=Homo sapiens OX=9606 GN=RHOA PE=1 SV=2;tr|E9PQH6|E9PQH6_HUMAN Rho-related GTP-bi	8	158860000	212950000	380400000	67875000	0	631800000	215	1116	TRUE	1156	15329	19284	19284
tr|Q5T0R7|Q5T0R7_HUMAN;tr|Q5T0R6|Q5T0R6_HUMAN;tr|Q5T0R5|Q5T0R5_HUMAN;tr|Q5T0R4|Q5T0R4_HUMAN;tr|Q5T0R3|Q5T0R3_HUMAN;tr|Q5T0R2|Q5T0R2_HUMAN;tr|Q5T0R1|Q5T0R1_HUMAN;sp|Q01518|CAP1_HUMAN	tr|Q5T0R7|Q5T0R7_HUMAN;tr|Q5T0R6|Q5T0R6_HUMAN;tr|Q5T0R5|Q5T0R5_HUMAN;tr|Q5T0R4|Q5T0R4_HUMAN;tr|Q5T0R3|Q5T0R3_HUMAN;tr|Q5T0R2|Q5T0R2_HUMAN;tr|Q5T0R1|Q5T0R1_HUMAN;sp|Q01518|CAP1_HUMAN	2;2;2;2;2;2;2;2	2;2;2;2;2;2;2;2	1;1;1;1;1;1;1;1	tr|Q5T0R7|Q5T0R7_HUMAN Adenylyl cyclase-associated protein 1 (Fragment) OS=Homo sapiens OX=9606 GN=CAP1 PE=1 SV=1;tr|Q5T0R6|Q5T0R6_HUMAN Adenylyl cyclase-associated protein 1 (Fragment) OS=Homo sapiens OX=9606 GN=CAP1 PE=1 SV=1;tr|Q5T0R5|Q5T0R5_HUMAN Adeny	8	245980000	357540000	331980000	245910000	0	348160000	356	93;1723	True;True	97;1785	1699;1700;1701;21947	2290;2291;2292;27098	2291;27098
tr|Q5T6W2|Q5T6W2_HUMAN;sp|P61978-3|HNRPK_HUMAN;sp|P61978|HNRPK_HUMAN;sp|P61978-2|HNRPK_HUMAN	tr|Q5T6W2|Q5T6W2_HUMAN;sp|P61978-3|HNRPK_HUMAN;sp|P61978|HNRPK_HUMAN;sp|P61978-2|HNRPK_HUMAN	2;2;2;2	2;2;2;2	2;2;2;2	tr|Q5T6W2|Q5T6W2_HUMAN Heterogeneous nuclear ribonucleoprotein K (Fragment) OS=Homo sapiens OX=9606 GN=HNRNPK PE=1 SV=1;sp|P61978-3|HNRPK_HUMAN Isoform 3 of Heterogeneous nuclear ribonucleoprotein K OS=Homo sapiens OX=9606 GN=HNRNPK;sp|P61978|HNRPK_HUMAN H	4	264170000	310550000	415250000	284060000	0	492420000	339	1269;1270	True;True	1317;1318	17141;17142;17143	21449;21450;21451	21449;21451
tr|Q5T8F0|Q5T8F0_HUMAN;sp|P07711|CATL1_HUMAN	tr|Q5T8F0|Q5T8F0_HUMAN;sp|P07711|CATL1_HUMAN	1;1	1;1	1;1	tr|Q5T8F0|Q5T8F0_HUMAN Cathepsin L1 OS=Homo sapiens OX=9606 GN=CTSL PE=1 SV=1;sp|P07711|CATL1_HUMAN Cathepsin L1 OS=Homo sapiens OX=9606 GN=CTSL PE=1 SV=2	2	264470000	398010000	357220000	258190000	0	318740000	210	2755	TRUE	2869	38435;38436	48204;48205	48204
tr|Q5T985|Q5T985_HUMAN;sp|P19823|ITIH2_HUMAN;tr|Q5T987|Q5T987_HUMAN;CON__Q9TRI1	tr|Q5T985|Q5T985_HUMAN;sp|P19823|ITIH2_HUMAN	26;26;9;8	26;26;9;8	26;26;9;8	tr|Q5T985|Q5T985_HUMAN Inter-alpha-trypsin inhibitor heavy chain H2 OS=Homo sapiens OX=9606 GN=ITIH2 PE=1 SV=1;sp|P19823|ITIH2_HUMAN Inter-alpha-trypsin inhibitor heavy chain H2 OS=Homo sapiens OX=9606 GN=ITIH2 PE=1 SV=2	4	314880000	331540000	265680000	313910000	117560000	289050000	264	56;99;117;124;710;711;777;824;907;1113;1121;1293;1339;1343;1380;1411;1804;1974;2288;2382;2492;2547;2548;2860;2861;2944	True;True;True;True;True;True;True;True;True;True;True;True;True;True;True;True;True;True;True;True;True;True;True;True;True;True	58;104;122;129;741;742;810;858;943;1153;1161;1342;1389;1393;1431;1466;1870;2059;2383;2481;2594;2649;2650;2980;2981;3066	1098;1099;1100;1101;1102;1103;1104;1105;1106;1107;1108;1109;1110;1111;1112;1113;1114;1115;1116;1117;1956;1957;1958;1959;1960;1961;1962;1963;1964;1965;1966;1967;1968;2233;2234;2235;2236;2237;2359;11015;11016;11017;11018;11019;11020;11021;11022;11023;11024;11025;11026;11027;11028;11029;11030;11031;11032;11033;11034;11035;11036;11037;11038;11039;11040;11041;11811;11812;11813;12487;12488;12489;12490;…	1528;1529;1530;1531;1532;1533;1534;1535;1536;1537;1538;1539;1540;1541;1542;1543;1544;1545;1546;1547;2589;2590;2591;2592;2593;2594;2595;2596;2597;2598;2599;2600;2601;2925;2926;2927;2928;2929;3065;14037;14038;14039;14040;14041;14042;14043;14044;14045;14046;14047;14048;14049;14050;14051;14052;14053;14054;14055;14056;14057;14058;14059;14060;14061;14062;14063;14064;14065;14066;14067;14068;14980;14981;…	1539;2600;2926;3065;14040;14064;14981;15892;17337;19281;19352;21672;22059;22071;22535;22861;29190;31654;38888;40730;42503;43205;43208;49833;49849;51031
tr|Q5VVQ7|Q5VVQ7_HUMAN;sp|P20851-2|C4BPB_HUMAN;sp|P20851|C4BPB_HUMAN	tr|Q5VVQ7|Q5VVQ7_HUMAN;sp|P20851-2|C4BPB_HUMAN;sp|P20851|C4BPB_HUMAN	1;1;1	1;1;1	1;1;1	tr|Q5VVQ7|Q5VVQ7_HUMAN C4b-binding protein beta chain (Fragment) OS=Homo sapiens OX=9606 GN=C4BPB PE=1 SV=1;sp|P20851-2|C4BPB_HUMAN Isoform 2 of C4b-binding protein beta chain OS=Homo sapiens OX=9606 GN=C4BPB;sp|P20851|C4BPB_HUMAN C4b-binding protein beta	3	328680000	290260000	564140000	336760000	1220300	405630000	269	727	TRUE	759	11188;11189	14252;14253	14253
tr|Q5VY30|Q5VY30_HUMAN;sp|P02753|RET4_HUMAN	tr|Q5VY30|Q5VY30_HUMAN;sp|P02753|RET4_HUMAN	6;6	6;6	6;6	tr|Q5VY30|Q5VY30_HUMAN Retinol-binding protein OS=Homo sapiens OX=9606 GN=RBP4 PE=1 SV=2;sp|P02753|RET4_HUMAN Retinol-binding protein 4 OS=Homo sapiens OX=9606 GN=RBP4 PE=1 SV=3	2	362930000	251050000	35451000	204040000	9436900	386650000	140	1020;1369;1583;1648;1649;3101	True;True;True;True;True;True	1057;1420;1643;1709;1710;3226	14554;14555;14556;14557;14558;14559;14560;14561;14562;14563;14564;14565;14566;14567;14568;14569;14570;17973;17974;20491;20492;20493;20494;21294;21295;21296;21297;21298;21299;21300;21301;21302;21303;21304;21305;21306;21307;21308;21309;21310;21311;21312;21313;21314;21315;21316;21317;21318;21319;21320;21321;21322;21323;21324;21325;43116;43117	18356;18357;18358;18359;18360;18361;18362;18363;18364;18365;18366;18367;18368;18369;18370;18371;18372;18373;18374;22398;22399;25449;25450;25451;25452;26356;26357;26358;26359;26360;26361;26362;26363;26364;26365;26366;26367;26368;26369;26370;26371;26372;26373;26374;26375;26376;26377;26378;26379;26380;26381;26382;26383;26384;26385;26386;26387;26388;26389;26390;26391;26392;26393;53738;53739	18362;22399;25452;26358;26393;53739
tr|Q5W0V4|Q5W0V4_HUMAN;sp|Q5W0V3-2|F16B1_HUMAN;sp|Q5W0V3|F16B1_HUMAN	tr|Q5W0V4|Q5W0V4_HUMAN;sp|Q5W0V3-2|F16B1_HUMAN;sp|Q5W0V3|F16B1_HUMAN	1;1;1	1;1;1	1;1;1	tr|Q5W0V4|Q5W0V4_HUMAN Protein FAM160B1 OS=Homo sapiens OX=9606 GN=FAM160B1 PE=1 SV=1;sp|Q5W0V3-2|F16B1_HUMAN Isoform 2 of Protein FAM160B1 OS=Homo sapiens OX=9606 GN=FAM160B1;sp|Q5W0V3|F16B1_HUMAN Protein FAM160B1 OS=Homo sapiens OX=9606 GN=FAM160B1 PE=1	3	434320000	474860000	434080000	517340000	0	329550000	379	203	TRUE	210	3504	4590	4590
tr|R4GN98|R4GN98_HUMAN;sp|P06703|S10A6_HUMAN	tr|R4GN98|R4GN98_HUMAN;sp|P06703|S10A6_HUMAN	1;1	1;1	1;1	tr|R4GN98|R4GN98_HUMAN Protein S100 (Fragment) OS=Homo sapiens OX=9606 GN=S100A6 PE=1 SV=1;sp|P06703|S10A6_HUMAN Protein S100-A6 OS=Homo sapiens OX=9606 GN=S100A6 PE=1 SV=1	2	455820000	403210000	575240000	380970000	0	399430000	194	29	TRUE	30	548;549	806;807	807
tr|U3KPS2|U3KPS2_HUMAN;sp|P24158|PRTN3_HUMAN	tr|U3KPS2|U3KPS2_HUMAN;sp|P24158|PRTN3_HUMAN	3;3	3;3	3;3	tr|U3KPS2|U3KPS2_HUMAN Myeloblastin OS=Homo sapiens OX=9606 GN=PRTN3 PE=1 SV=1;sp|P24158|PRTN3_HUMAN Myeloblastin OS=Homo sapiens OX=9606 GN=PRTN3 PE=1 SV=3	2	460530000	323440000	282710000	396860000	0	200660000	284	1026;1790;2702	True;True;True	1063;1854;2816	14578;14579;23127;23128;37180	18382;18383;28791;28792;46652	18382;28791;46652
tr|V9GYJ8|V9GYJ8_HUMAN;sp|P02655|APOC2_HUMAN;tr|K7ER74|K7ER74_HUMAN;tr|Q6P163|Q6P163_HUMAN	tr|V9GYJ8|V9GYJ8_HUMAN;sp|P02655|APOC2_HUMAN;tr|K7ER74|K7ER74_HUMAN;tr|Q6P163|Q6P163_HUMAN	2;2;2;1	2;2;2;1	2;2;2;1	tr|V9GYJ8|V9GYJ8_HUMAN Apolipoprotein C-II OS=Homo sapiens OX=9606 GN=APOC2 PE=1 SV=1;sp|P02655|APOC2_HUMAN Apolipoprotein C-II OS=Homo sapiens OX=9606 GN=APOC2 PE=1 SV=1;tr|K7ER74|K7ER74_HUMAN APOC4-APOC2 readthrough (NMD candidate) OS=Homo sapiens OX=960	4	487170000	613290000	648350000	517680000	5986600	691040000	126	705;2402	True;True	736;2502	10994;10995;10996;10997;32749;32750;32751;32752;32753;32754;32755;32756;32757;32758;32759;32760;32761;32762;32763;32764;32765;32766;32767;32768;32769;32770	14016;14017;14018;14019;40913;40914;40915;40916;40917;40918;40919;40920;40921;40922;40923;40924;40925;40926;40927;40928;40929;40930;40931;40932;40933;40934;40935	14016;40930	87	68
tr|X6R8F3|X6R8F3_HUMAN;sp|P80188|NGAL_HUMAN;sp|P80188-2|NGAL_HUMAN	tr|X6R8F3|X6R8F3_HUMAN;sp|P80188|NGAL_HUMAN;sp|P80188-2|NGAL_HUMAN	6;6;5	6;6;5	6;6;5	tr|X6R8F3|X6R8F3_HUMAN Neutrophil gelatinase-associated lipocalin OS=Homo sapiens OX=9606 GN=LCN2 PE=1 SV=1;sp|P80188|NGAL_HUMAN Neutrophil gelatinase-associated lipocalin OS=Homo sapiens OX=9606 GN=LCN2 PE=1 SV=2;sp|P80188-2|NGAL_HUMAN Isoform 2 of Neutro	3	530220000	588140000	593920000	613500000	0	634780000	351	653;2318;2442;2508;2556;2848	True;True;True;True;True;True	680;2414;2542;2610;2658;2968	10150;31335;31336;31337;31338;33188;33189;34237;34238;34239;34724;39584;39585	12974;39222;39223;39224;39225;41494;41495;42662;42663;42664;43311;49533;49534	12974;39225;41495;42663;43311;49533
tr|X6RJP6|X6RJP6_HUMAN;sp|P37802|TAGL2_HUMAN;sp|P37802-2|TAGL2_HUMAN	tr|X6RJP6|X6RJP6_HUMAN;sp|P37802|TAGL2_HUMAN;sp|P37802-2|TAGL2_HUMAN	2;2;2	2;2;2	2;2;2	tr|X6RJP6|X6RJP6_HUMAN Transgelin-2 (Fragment) OS=Homo sapiens OX=9606 GN=TAGLN2 PE=1 SV=1;sp|P37802|TAGL2_HUMAN Transgelin-2 OS=Homo sapiens OX=9606 GN=TAGLN2 PE=1 SV=3;sp|P37802-2|TAGL2_HUMAN Isoform 2 of Transgelin-2 OS=Homo sapiens OX=9606 GN=TAGLN2	3	759190000	636240000	119710000	413280000	0	226100000	309	397;3012	True;True	408;3136	5705;41762;41763	7389;52042;52043	7389;52043
CON__ENSEMBL:ENSBTAP00000024146	CON__ENSEMBL:ENSBTAP00000024146	8	1	1		1	848920000	805460000	662740000	689660000	0	529250000	0	260;444;928;1041;1677;1850;2115;2813	False;False;False;False;False;False;False;True	267;460;965;1078;1739;1927;1928;2202;2930	4002;4003;4004;4005;4006;4007;4008;4009;4010;4011;6358;6359;6360;6361;13775;13776;14731;14732;14733;21586;21587;21588;21589;21590;21591;21592;21593;21594;24060;24061;24062;24063;24064;24065;24066;24067;24068;24069;24070;24071;24072;24073;24074;24075;24076;24077;24078;24079;24080;24081;24082;24083;27107;39351	5164;5165;5166;5167;5168;5169;5170;5171;5172;5173;5174;5175;8136;8137;8138;8139;17457;17458;18596;18597;18598;26690;26691;26692;26693;26694;26695;26696;26697;26698;26699;26700;26701;26702;26703;26704;26705;26706;26707;26708;26709;26710;26711;26712;26713;26714;29854;29855;29856;29857;29858;29859;29860;29861;29862;29863;29864;29865;29866;29867;29868;29869;29870;29871;29872;29873;29874;29875;29876;2…	5165;8137;17458;18596;26700;29866;33644;49289	0;1	379;1389
CON__P01966	CON__P01966	5	1	1		1	1009100000	1143500000	1236000000	904160000	0	1404300000	2	1711;1826;2680;2727;2770	False;False;False;False;True	1773;1896;1897;2790;2841;2885	21915;23715;23716;23717;23718;23719;23720;23721;23722;23723;23724;23725;23726;23727;23728;23729;23730;23731;23732;23733;23734;23735;23736;36983;36984;36985;36986;36987;36988;36989;36990;36991;36992;36993;36994;36995;36996;36997;36998;36999;37000;37001;37002;37003;37004;37005;37006;37007;37008;37009;37010;37011;37012;37013;37014;37015;37016;37017;37018;37019;37020;37021;37022;37023;37024;37025;370…	27065;29476;29477;29478;29479;29480;29481;29482;29483;29484;29485;29486;29487;29488;29489;29490;29491;29492;29493;29494;29495;29496;29497;46447;46448;46449;46450;46451;46452;46453;46454;46455;46456;46457;46458;46459;46460;46461;46462;46463;46464;46465;46466;46467;46468;46469;46470;46471;46472;46473;46474;46475;46476;46477;46478;46479;46480;46481;46482;46483;46484;46485;46486;46487;46488;46489;464…	27065;29478;46453;47156;48370	3	33
CON__P02666	CON__P02666	1	1	1		1	1085500000	958900000	1148000000	1157900000	0	1055600000	4	461	TRUE	479;480	6518;6519	8323;8324	8324	4	185
CON__Q28107	CON__Q28107	1	1	1		1	1113200000	965550000	895030000	1104500000	706080	921250000	16	430	TRUE	445	6082;6083;6084;6085;6086;6087;6088;6089;6090	7825;7826;7827;7828;7829;7830;7831;7832;7833	7827
CON__Q3MHH8	CON__Q3MHH8	6	1	1		1	1185500000	1697000000	1491700000	991340000	0	1321900000	18	181;973;1574;1978;2634;2975	False;False;True;False;False;False	188;1010;1634;2063;2064;2741;3098	2818;2819;2820;2821;2822;2823;2824;2825;2826;2827;2828;2829;2830;2831;2832;2833;2834;2835;14182;14183;14184;14185;14186;14187;14188;14189;14190;14191;14192;14193;14194;14195;14196;20443;25488;25489;25490;25491;35718;35719;35720;35721;35722;35723;35724;41346	3671;3672;3673;3674;3675;3676;3677;3678;3679;3680;3681;3682;3683;3684;3685;3686;3687;3688;3689;3690;3691;3692;17906;17907;17908;17909;17910;17911;17912;17913;17914;17915;17916;17917;17918;17919;17920;17921;17922;17923;17924;17925;17926;17927;17928;17929;25399;31690;31691;31692;31693;31694;44520;44521;44522;44523;44524;44525;44526;44527;44528;44529;44530;44531;44532;51588	3671;17920;25399;31694;44522;51588	16	302
CON__Q3ZBD7	CON__Q3ZBD7	3	1	1		1	1354800000	1683700000	2352500000	998770000	0	1744800000	19	1260;1395;2750	False;True;False	1305;1448;2864	17050;17051;17052;18216;18217;18218;38402	21339;21340;21341;22690;22691;22692;48170	21339;22692;48170
CON__P02754	CON__P02754	2	2	2		1	1929200000	1428000000	1619600000	1744500000	0	1467000000	5	1725;2969	True;True	1787;3092	21949;41320	27100;51562	27100;51562
CON__Q2UVX4	CON__Q2UVX4	13	2	2		1	2825500000	2271800000	1948600000	2273000000	426480	1756300000	17	28;670;738;1094;1108;1265;1392;1501;1502;1683;1684;1963;2553	False;True;False;False;False;True;False;False;False;False;False;False;False	29;698;771;1133;1148;1311;1444;1560;1561;1745;1746;2045;2655	545;546;547;10401;10402;11426;11427;11428;11429;11430;11431;11432;11433;11434;11435;11436;11437;11438;11439;11440;11441;11442;11443;15162;15163;15164;15165;15294;15295;15296;15297;15298;15299;15300;15301;15302;15303;15304;15305;15306;15307;15308;15309;17088;18201;18202;18203;18204;18205;18206;18207;18208;18209;18210;18211;19804;19805;19806;19807;19808;19809;19810;19811;19812;19813;19814;19815;198…	803;804;805;13235;13236;14540;14541;14542;14543;14544;14545;14546;14547;14548;14549;14550;14551;14552;14553;14554;14555;14556;14557;14558;14559;14560;14561;14562;14563;19113;19114;19115;19116;19248;19249;19250;19251;19252;19253;19254;19255;19256;19257;19258;19259;19260;19261;19262;19263;19264;21379;22675;22676;22677;22678;22679;22680;22681;22682;22683;22684;22685;24683;24684;24685;24686;24687;246…	805;13235;14540;19115;19250;21379;22677;24685;24699;26772;26779;31463;43275
CON__P00761	CON__P00761	4	4	4		1	3930400000	3290300000	4287900000	4050000000	15491000	2284700000	1	1244;1535;1750;2708	True;True;True;True	1288;1289;1594;1814;2822	16966;16967;16968;16969;16970;16971;16972;16973;16974;20050;20051;20052;20053;20054;20055;20056;20057;20058;20059;20060;20061;20062;20063;20064;20065;20066;20067;20068;20069;20070;20071;20072;20073;20074;20075;20076;20077;20078;20079;20080;20081;20082;22242;22243;22244;37208;37209;37210;37211;37212;37213;37214;37215;37216;37217;37218;37219;37220;37221;37222;37223	21254;21255;21256;21257;21258;21259;21260;21261;21262;24944;24945;24946;24947;24948;24949;24950;24951;24952;24953;24954;24955;24956;24957;24958;24959;24960;24961;24962;24963;24964;24965;24966;24967;24968;24969;24970;24971;24972;24973;24974;24975;24976;24977;24978;24979;24980;27483;27484;27485;46680;46681;46682;46683;46684;46685;46686;46687;46688;46689;46690;46691;46692;46693;46694;46695;46696;466…	21260;24959;27485;46690	2	94
CON__P02662	CON__P02662	4	4	4		1	5464000000	5129000000	6163000000	5204900000	0	4164600000	3	792;1131;1137;3048	True;True;True;True	826;1171;1177;3172	11968;15596;15939;15940;42411;42412	15168;19641;20089;20090;52812;52813	15168;19641;20089;52812
CON__P02769	CON__P02769	11	5	5		1	52783000000	51712000000	49140000000	48313000000	0	49894000000	7	301;552;721;1017;1451;1785;2322;2850;2912;3054;3055	False;True;True;True;False;True;True;False;False;False;False	312;578;752;1054;1507;1849;2418;2970;3034;3178;3179	4758;4759;4760;4761;4762;4763;4764;4765;4766;4767;4768;4769;4770;4771;4772;4773;4774;4775;4776;4777;4778;4779;4780;4781;4782;4783;4784;4785;4786;4787;4788;4789;4790;4791;4792;4793;4794;4795;4796;4797;4798;4799;4800;4801;4802;4803;4804;4805;4806;7997;11126;11127;11128;11129;11130;11131;14540;18799;18800;18801;18802;18803;18804;18805;18806;18807;18808;18809;18810;18811;18812;18813;18814;18815;18816…	6161;6162;6163;6164;6165;6166;6167;6168;6169;6170;6171;6172;6173;6174;6175;6176;6177;6178;6179;6180;6181;6182;6183;6184;6185;6186;6187;6188;6189;6190;6191;6192;6193;6194;6195;6196;6197;6198;6199;6200;6201;6202;6203;6204;6205;6206;6207;6208;6209;6210;6211;6212;6213;6214;6215;6216;6217;6218;6219;6220;6221;6222;6223;6224;6225;6226;6227;6228;6229;6230;6231;6232;6233;6234;6235;6236;6237;6238;6239;1025…	6201;10253;14174;18342;23713;28313;39264;49537;50740;53011;53109

## Sheet: Figure S2
				Topic: Effect of APOB Polymorphism rs562338 (G/A) on Serum Proteome of Coronary Artery Disease Patients: A "Proteogenomic” Approach
					Suplementary Figure : S2 Agarose gel image created through Bio-Rad Image Lab associated Gel doc. System
